# Supplementary material for: Mapping the SRS-22r questionnaire onto the EQ-5D-5L utility score in patients with adolescent idiopathic scoliosis
Source: PLoS One. 2017 Apr 17;12(4):e0175847. doi: 10.1371/journal.pone.0175847 (PMC5393614; doi:10.1371/journal.pone.0175847)
Supplement: S1 Dataset — (XLSX) [file pone.0175847.s001.xlsx]

## Sheet: data
Subject No.	D.O.B.	Age	Gender	Date of Appointment	Treatment Done	Current Status	Duration of bracing (1=≥ 1 yr; 0=< 1 yr)	Additional Info	Cobb	Angle					Modified Lenke Classification (Type 1-6)	EQ5DQ1	EQ5DQ2	EQ5DQ3	EQ5DQ4	EQ5DQ5	EQ5Dprofile	EQ5DJP	EQ5DUK	EQ3DQ1	EQ3DQ2	EQ3DQ3	EQ3DQ4	EQ3DQ5	EQ3Dprofile	EQ3DCH	SRS Q2	SRS Q3	SRS Q5	Recode SRS Q5	SRS Q7	Recode SRS Q7	SRS Q8	Recode SRS Q8	SRSQ9	SRS Q12	SRS Q18	Order	Time	Function	Pain	Appearance	Mental Health	Satisfaction	Score
001	20/04/2000	15	M		2	2			T4-T10	32.4	T11-L3	25.7			3	1	1	1	1	1	11111	1	1	1	1	1	1	1	11111	1	1	3	4	2	4	2	5	1	2	1	1	EQ5D first	2	4.6	5	3.2	3.8	0	4.15
002	22/12/2003	11	F		2	2			T6-T10	24	T11-L3	20.3			3	1	1	1	1	1	11111	1	1	1	1	1	1	1	11111	1	2	1	5	1	5	1	4	2	1	1	1	EQ5D first	2	5	4.4	4.6	4.8	0	4.7
003	21/03/2003	12	F		5	6		Postop 8 months	T11-L4	33.3					5	1	1	1	1	1	11111	1	1	1	1	1	1	1	11111	1	1	1	5	1	5	1	5	1	1	1	1	EQ5D first	6 (6 months)	5	5	4.6	5	3	4.73
004	27/07/2002	13	F		2	2			T1-T5	23.2					1	1	1	1	1	3	11113	0.785	0.848	1	1	1	1	2	11112	0.875	1	3	5	1	5	1	5	1	1	1	1	EQ5D first	2	5	5	4.6	4.4	0	4.75
005	24/01/1993	22	F		2	2			L1-L4	24.5					5	1	1	1	1	1	11111	1	1	1	1	1	1	1	11111	1	1	1	5	1	5	1	4	2	1	1	1	EQ5D first	2	5	4.8	3.4	4.8	0	4.5
006	27/08/1999	15	M		2	2			T2-T11	27	T11-L4	24			3	1	1	1	2	1	11121	0.814	0.837	1	1	1	2	1	11121	0.869	1	1	5	1	5	1	3	3	1	1	1	EQ5D first	2	5	4.6	3.6	4.4	0	4.4
007	03/09/1992	22	F		2	2			T5-L1	22.4	L1-L5	17.7			1	1	1	1	1	1	11111	1	1	1	1	1	1	1	11111	1	1	1	5	1	4	2	4	2	1	1	1	EQ5D first	2	5	4.6	4.2	4.6	0	4.6
008	02/07/1992	23	F		2	2			T5-T11	18	T11-L3	22			6	1	1	1	1	1	11111	1	1	1	1	1	1	1	11111	1	2	2	5	1	3	3	3	3	1	1	1	EQ5D first	2	5	4.2	3.4	3.6	0	4.05
009	03/01/1992	23	M		2	2			T12-L4	19.8					5	1	1	1	1	2	11112	0.829	0.879	1	1	1	1	1	11111	1	2	3	5	1	3	3	3	3	1	1	1	EQ5D first	2	5	3.4	3.6	3.6	0	3.9
010	07/03/1991	24	F		3	2		2005	T11-L3	20.4					5	1	1	1	1	1	11111	1	1	1	1	1	1	1	11111	1	2	2	5	1	5	1	4	2	1	2	1	EQ5D first	2	4.8	4.4	4.6	4.8	0	4.65
011	23/01/1991	24	F		3	2		2006 Weaned brace	T5-T11	50.2	T11-L4	37.4			1	1	1	1	1	1	11111	1	1	1	1	1	1	1	11111	1	1	1	5	1	5	1	5	1	1	1	1	EQ5D first	2	5	5	4.4	4.6	0	4.75
012	19/04/1993	22	F		2	2			T5-T11	12.1	T12-L4	7.1			3	1	1	1	1	1	11111	1	1	1	1	1	1	1	11111	1	1	1	5	1	5	1	5	1	1	1	1	EQ5D first	2	5	5	5	4.8	0	4.95
013	13/07/1990	25	F		5	6		Postop 8 years	T1-T8	21	T9-L4	32.7			6	1	1	1	1	1	11111	1	1	1	1	1	1	1	11111	1	1	1	5	1	5	1	5	1	1	1	1	EQ5D first	6 (postop 8 yrs)	5	5	4	5	4	4.68
014	14/09/1992	22	F		2	2			T6-L1	31.2					1	1	1	1	1	1	11111	1	1	1	1	1	1	1	11111	1	2	1	5	1	5	1	4	2	1	1	1	EQ5D first	2	5	4.4	3.2	4.6	0	4.3
016	21/03/1991	24	M		3	2		Nov 2007 Weaned brace	T6-T12	35.2	T12-L4	19.5			1	1	1	1	1	1	11111	1	1	1	1	1	1	1	11111	1	1	1	5	1	5	1	5	1	1	1	1	EQ5D first	2	5	5	5	5	0	5
017	05/10/2002	12	F		2	2			T6-T10	18.1	T11-L3	13.1			3	1	1	1	1	1	11111	1	1	1	1	1	1	1	11111	1	1	1	5	1	5	1	5	1	1	1	1	EQ5D first	1	5	5	5	4.2	0	4.8
018	24/09/1992	22	F		2	2			T9-L1	23					1	1	1	1	1	1	11111	1	1	1	1	1	1	1	11111	1	1	2	5	1	5	1	4	2	1	1	1	EQ5D first	2	5	4.8	4.6	3.2	0	4.4
019	27/07/1997	18	F		1	1			Lumbar curve	14					5	1	1	1	1	3	11113	0.785	0.848	1	1	1	1	2	11112	0.875	1	3	5	1	3	3	5	1	1	1	1	EQ5D first	1	5	5	3.2	3.6	0	4.2
020	11/08/1988	27	F		3	2		Feb 2003 Weaned brace	T6-L2	45.9					1	1	1	1	1	1	11111	1	1	1	1	1	1	1	11111	1	2	2	5	1	5	1	4	2	1	1	1	EQ5D first	2	5	4.2	3.8	4.4	0	4.35
022	12/11/2000	14	F		2	2			T1-T5	28					1	1	1	1	1	1	11111	1	1	1	1	1	1	1	11111	1	1	3	5	1	5	1	5	1	1	1	1	EQ5D first	2	5	5	4.6	4.4	0	4.75
023	27/07/1996	19	F		3	2		2010 Weaned brace Braced for 5 years	T5-T11	51.7	T11-L4	53.7			6	1	1	1	1	2	11112	0.829	0.879	1	1	1	1	1	11111	1	3	2	4	2	4	2	2	4	1	2	1	EQ5D first	4 (5 yrs)	4.6	3.6	3.8	4	3	3.91
024	15/09/2001	13	F		4	4	0	Wearing Braced for 10 months	T12-L3	15.5					5	1	2	2	2	3	12223	0.641	0.634	1	2	2	2	2	12222	0.604	2	3	4	2	3	3	4	2	2	1	4	EQ5D first	4 (10 months)	3.8	4.2	2.4	3.2	0	3.4
025	07/11/1999	15	F		4	4	1	Wearing Braced for 1.5 years	T3-T6	21.5	T6-L1	23.5			6	1	1	1	1	1	11111	1	1	1	1	1	1	1	11111	1	1	1	5	1	4	2	5	1	1	1	1	EQ5D first	4 (1.5 yrs)	5	4.8	4.4	4.8	0	4.75
026	25/03/1997	18	M		2	2			T2-T5	14	T10-L2	5			1	1	1	1	2	1	11121	0.814	0.837	1	1	1	2	1	11121	0.869	1	2	5	1	5	1	5	1	1	1	1	EQ5D first	2	5	5	3.6	4.6	0	4.55
027	16/05/2003	12	F		4	4	1	Wearing Braced for 2 years	T5-T10	26	T10-L3	17			3	1	1	1	1	1	11111	1	1	1	1	1	1	1	11111	1	1	1	4	2	5	1	4	2	1	1	1	EQ5D first	4 (2 yrs)	4.8	4.8	4.4	5	4.5	4.73
030	22/05/2004	11	F		1	1			T4-T9	14.8	T10-L2	12.2			3	1	1	1	1	1	11111	1	1	1	1	1	1	1	11111	1	1	1	5	1	5	1	5	1	1	1	1	EQ5D first	1	5	5	4.6	5	5	4.91
032	11/02/2003	12	F		1	1			T7-T12	29	T12-L4	32			6	1	1	1	1	1	11111	1	1	1	1	1	1	1	11111	1	1	1	5	1	5	1	5	1	1	1	1	EQ5D first	1	5	5	4	5	0	4.75
035	26/11/2003	11	F		4	4	0	Wearing Braced for 1 month	T4-T12	18	XR In brace				1	2	1	2	2	2	21222	0.637	0.679	1	1	2	2	2	11222	0.709	2	2	4	2	4	2	3	3	3	1	3	EQ5D first	4 (1 month)	3.8	4.2	2.8	3.8	0	3.65
036	21/07/1998	17	M		2	2			T2-T5	13.1	T5-T9	16.7	T12/L5	7.2	2	1	1	1	1	1	11111	1	1	1	1	1	1	1	11111	1	1	1	5	1	5	1	4	2	1	1	1	EQ5D first	2	5	4.6	4.8	5	0	4.85
037	08/12/1998	16	F		5	6		Postop 5.5 years	T7-T11	55.2					1	1	1	2	2	2	11222	0.7	0.736	1	1	2	2	2	11222	0.709	2	3	4	2	4	2	4	2	2	2	2	EQ5D first	6 (postop 5.5 yrs)	4	4.4	2.6	3.4	2	3.45
038	15/01/1991	24	F		2	2			T6-L1	14.1	L1-L4	19.5			6	1	1	1	1	1	11111	1	1	1	1	1	1	1	11111	1	1	1	5	1	4	2	4	2	1	1	1	EQ5D first	2	5	4.8	4.4	4.8	0	4.75
039	29/09/1997	17	M		2	2			T1-T5	21.7	T5-T11	10.2			2	1	1	1	1	1	11111	1	1	1	1	1	1	1	11111	1	1	1	5	1	4	2	5	1	1	1	1	EQ5D first	2	5	5	3.4	4.4	0	4.45
040	19/09/2003	11	F		4	4	0	Braced for 1 month	T2-T11	13.5	T11-L3	27.5			6	2	1	2	2	1	21221	0.688	0.735	1	1	2	2	1	11221	0.795	2	1	4	2	5	1	4	2	1	2	2	EQ5D first	4 (1 month)	4.2	4.4	3.8	4.2	3	4.05
041	06/04/1992	23	M		2	2			T4-T12	46					1	1	1	1	1	1	11111	1	1	1	1	1	1	1	11111	1	1	1	5	1	5	1	4	2	1	1	1	EQ5D first	2	5	4.8	4.2	5	0	4.75
042	06/02/1996	19	F		2	2			T5-T11	26.1	T11-L4	30.9			6	1	1	1	1	1	11111	1	1	1	1	1	1	1	11111	1	1	2	5	1	5	1	4	2	1	1	1	EQ5D first	2	5	4.8	3.8	4.8	0	4.6
043	30/08/2001	13	M		1	1			T8-L2	21.5					1	1	1	1	1	1	11111	1	1	1	1	1	1	1	11111	1	1	1	5	1	5	1	5	1	1	1	1	EQ5D first	1	5	5	3.8	5	0	4.7
044	03/04/2002	13	F		1	1			T8-L2	25.2					1	1	1	1	1	1	11111	1	1	1	1	1	1	1	11111	1	1	2	5	1	4	2	5	1	1	1	1	EQ5D first	1	4.6	5	3.6	4.6	0	4.45
045	10/05/2003	12	F		2	2			T1-T6	18.7	T6-T11	19.8	T11-L3	27.1	4	1	1	1	1	1	11111	1	1	1	1	1	1	1	11111	1	1	1	5	1	5	1	5	1	1	1	1	EQ5D first	2	5	5	4.6	5	0	4.9
046	16/09/1996	18	F		2	2			T5/T11	18	T11/L3	12.5			3	1	1	1	1	1	11111	1	1	1	1	1	1	1	11111	1	2	1	5	1	5	1	3	3	2	2	1	EQ5D first	2	4.4	4.2	3.4	4.6	0	4.15
047	14/05/1999	16	M		3	2		Mid-2014 weaned brace	T11-L4	39.6	T4-T11	28			6	1	1	1	1	1	11111	1	1	1	1	1	1	1	11111	1	1	1	5	1	5	1	5	1	1	1	1	EQ5D first	2	5	5	4.6	4.2	0	4.7
048	23/07/1999	16	F		3	2		Dec 2014 Weaned brace worn brace for 2 years	T6-L2	31					1	1	1	2	2	2	11222	0.7	0.736	1	1	1	2	2	11122	0.783	2	2	4	2	4	2	4	2	2	2	1	EQ5D first	4 (2 years)	4	4.2	3	4	3	3.73
049	04/02/2001	14	M		1	1			T5-11	16.3	T11-L3	13.7			3	1	1	1	1	1	11111	1	1	1	1	1	1	1	11111	1	1	1	5	1	5	1	5	1	1	1	1	EQ5D first	1	5	5	4.4	5	0	4.85
051	21/12/1997	17	M		2	2			T12-L4	25.7					5	1	1	1	1	1	11111	1	1	1	1	1	1	1	11111	1	1	1	5	1	5	1	5	1	1	1	1	EQ5D first	1	5	5	4.2	5	0	4.8
052	19/08/2000	14	F		1	1			T8-T12	23.1	T12-L3	21.3			3	1	1	1	1	1	11111	1	1	1	1	1	1	1	11111	1	1	1	5	1	5	1	5	1	1	1	1	EQ5D first	2	5	5	3.8	4.8	0	4.65
053	11/10/2003	11	F		1	1			T5-T12	16.5	L1-L4	17.5			6	1	1	1	1	1	11111	1	1	1	1	1	1	1	11111	1	2	1	5	1	5	1	5	1	1	1	1	EQ5D first	1	5	4.8	4.6	5	0	4.85
054	29/10/2000	14	F		5	6		Postop 1 year and 2 months	T7-T11	28.2	T11-L4	14			3	1	1	2	2	1	11221	0.755	0.795	1	1	2	2	1	11221	0.795	2	3	4	2	4	2	4	2	2	1	1	EQ5D first	6(1 yr)	4.6	4.4	3.4	3.4	0	3.95
055	24/01/2004	11	F		1	1			T5-T11	32.9	T12-L4	31.4			3	1	1	1	1	1	11111	1	1	1	1	1	1	1	11111	1	2	1	5	1	5	1	4	2	1	1	1	EQ5D first	1	5	4.2	3.8	5	0	4.5
056	18/01/2000	15	M		2	2			T1-T6	25.3	T11-L3	13.6			1	1	1	1	1	1	11111	1	1	1	1	1	1	1	11111	1	1	3	5	1	3	3	5	1	1	1	3	EQ5D first	2	4.6	4.8	2.6	3.4	0	3.85
057	21/06/2003	12	F		4	4	1	Wearing Braced for 1 year	T10/L3	6	XR in brace				5	1	1	2	1	1	11211	0.843	0.906	1	1	1	1	1	11111	1	1	2	4	2	4	2	4	2	2	1	2	SRS22 first	4 ( 1 yr)	4.4	4.8	4.2	4.2	4.5	4.41
058	01/11/2004	10	F		4	4	0	Wearing Braced for 0.5 year	T5-T11	30.7	T11-L3	19.2			3	1	1	1	1	1	11111	1	1	1	1	1	1	1	11111	1	1	1	5	1	5	1	5	1	2	2	2	SRS22 first	4 (0.5 yrs)	4.4	5	3.4	5	0	4.45
059	05/02/1998	17	F		2	2			T5-T11	21.8	T11-L4	24			6	1	1	1	1	1	11111	1	1	1	1	1	1	1	11111	1	1	2	5	1	4	2	5	1	1	1	1	SRS22 first	2	5	5	4	4	0	4.5
060	26/07/2000	15	F		2	2			T5-T10	14					1	1	1	1	1	1	11111	1	1	1	1	1	1	1	11111	1	1	1	5	1	4	2	4	2	1	2	1	SRS22 first	2	4.8	4.6	3.6	4.8	0	4.45
061	3/11/2002	12	F		1	1			T5-T11	31.5	T11-L4	23.1			3	1	1	1	1	1	11111	1	1	1	1	1	1	1	11111	1	1	1	5	1	5	1	5	1	1	1	1	SRS22 first	1	5	5	4.4	5	0	4.85
062	26/05/2000	15	F		4	4	0	Wearing Braced for 1/6 year	T11-L3	16					5	2	1	2	2	3	21223	0.624	0.664	2	1	2	2	2	21222	0.61	3	4	3	3	3	3	3	3	2	2	5	SRS22 first	4 (1/6 yrs)	3.4	3.8	2.6	3	0	3.2
063	06/05/2003	12	F		1	1			T6-T12	13	T12-L4	16			6	1	1	1	1	1	11111	1	1	1	1	1	1	1	11111	1	1	1	5	1	5	1	5	1	1	1	1	SRS22 first	1	5	5	4.2	4.2	0	4.6
064	25/11/2003	11	F		1	1			T1-T5	24.5	T5-T9	13.5			2	1	1	1	2	1	11121	0.814	0.837	1	1	1	2	1	11121	0.869	1	1	5	1	5	1	3	3	1	1	1	SRS22 first	2	5	4.6	3.8	4.6	0	4.5
065	18/12/2001	13	F		1	1			T3-T7	15.9	L1-L4	7.4			1	1	1	1	1	1	11111	1	1	1	1	1	1	1	11111	1	1	2	5	1	5	1	5	1	1	1	1	SRS22 first	2	5	5	3.2	4.4	0	4.4
068	22/12/2000	14	M		1	1			T5-T12	13.7	T12-L5	14.5			6	1	1	1	1	1	11111	1	1	1	1	1	1	1	11111	1	1	1	5	1	5	1	5	1	1	1	1	SRS22 first	1	5	5	4.8	5	0	4.95
069	29/08/2003	11	F		1	1			T5-T10	28.2					1	1	1	1	1	1	11111	1	1	1	1	1	1	1	11111	1	1	1	5	1	5	1	5	1	1	1	1	SRS22 first	1	4.6	5	3.6	5	0	4.55
071	26/05/2003	12	F		4	4	0	Wearing Braced for 6 months	T2-T11	13.5	T11-L3	8.3			1	1	1	2	2	2	11222	0.7	0.736	1	1	2	2	2	11222	0.709	2	3	4	2	4	2	5	1	3	3	2	SRS22 first	4 (6months)	3.8	4.6	2.8	4	0	3.8
072	23/07/2005	10	F		4	4	1	Braced for 3 years	T9-L2	18					1	1	2	2	2	1	12221	0.705	0.706	1	2	2	2	1	12221	0.69	2	1	4	2	4	2	4	2	3	2	1	SRS22 first	4 ( 3yrs)	4.2	4.6	3.2	4.4	4.5	4.14
073	10/07/2000	15	F		2	2			T6-T11	22	T12-L4	14			3	1	1	1	1	1	11111	1	1	1	1	1	1	1	11111	1	1	1	5	1	5	1	5	1	1	1	1	SRS22 first	2	5	5	5	5	0	5
074	02/12/2000	14	F		4	4	1	Wearing, night time only Since nov 2011	T5-T10	29.3	T10-L3	42.9			6	1	1	1	1	2	11112	0.829	0.879	1	1	1	1	2	11112	0.875	1	2	5	1	4	2	5	1	1	1	1	SRS22 first	3	5	5	3.2	4.4	0	4.4
075	28/02/2001	14	F		1	1			T2-T5	16	T8-T12	14	T12-L4	12	4	1	1	1	1	1	11111	1	1	1	1	1	1	1	11111	1	1	1	5	1	5	1	5	1	1	1	1	SRS22 first	2	5	5	4	4.5	0	4.63
076	27/04/2002	13	F		4	4	0	Wearing, since last quarter of 2014 Braced for 1 year	T7-L1	13.1					1	1	1	1	1	1	11111	1	1	1	1	1	1	1	11111	1	1	1	5	1	5	1	5	1	1	1	1	SRS22 first	4 ( 1 year)	5	5	5	5	5	5
078	03/06/2002	13	M		4	4	0	Braced for 2 months	T5-T11	14	T11-L3	23			6	1	2	2	2	2	12222	0.654	0.649	1	2	2	2	1	12221	0.69	2	3	4	2	3	3	4	2	2	3	1	SRS22 first	4 (2 months)	4.2	4.4	3.8	3.4	4	3.95
079	06/01/2000	15	F		3	2		Weaned brace since June 2015 Braced for 2.5 years	T6-T12	30	T12-L4	31			6	1	1	1	1	1	11111	1	1	1	1	1	1	1	11111	1	2	1	5	1	5	1	4	2	1	1	1	SRS22 first	4 (2.5 yrs)	5	4.4	3.6	5	0	4.5
080	14/06/1999	16	F		2	2			T11-L4	23					5	1	1	1	1	1	11111	1	1	1	1	1	1	1	11111	1	1	2	5	1	4	2	4	2	1	1	1	SRS22 first	2	5	4.8	4	3.8	0	4.4
081	09/10/1997	17	M		1	1			right side thoracic	28	Lt side thoracic	28.7			2	1	1	1	1	2	11112	0.829	0.879	1	1	1	1	2	11112	0.875	1	2	5	1	4	2	5	1	1	1	1	SRS22 first	2	5	5	3	3.8	0	4.2
082	22/05/1999	16	F		3	2		Weaned brace June 2014 5 years already	T5-T11	69					1	1	1	1	1	1	11111	1	1	1	1	1	1	1	11111	1	1	3	5	1	5	1	5	1	1	1	1	SRS22 first	4(5 years)	5	5	3.8	4.2	3	4.36
083	05/03/1999	16	M		2	2			T5-T11	36.4	T12-L4	48.2			6	1	1	1	1	2	11112	0.829	0.879	1	1	1	1	2	11112	0.875	2	2	5	1	4	2	3	3	2	2	1	SRS22 first	2	4.2	4.2	3.8	4	0	4.05
084	20/02/2001	14	F		5	6		Postop 1 year	T2-T12	13.7	T12-L4	17.3			6	1	1	1	1	1	11111	1	1	1	1	1	1	1	11111	1	1	1	5	1	5	1	5	1	1	1	1	SRS22 first	6 (1 yr)	5	5	4.2	5	0	4.8
085	16/07/1999	16	F		3	2		Feb 2015 Weaned brace	T2-T6	35.5	T6-T12	38	T12-L4	20.5	2	1	1	1	1	1	11111	1	1	1	1	1	1	1	11111	1	1	1	5	1	5	1	5	1	1	1	1	SRS22 first	2	5	5	3.8	5	0	4.7
086	05/01/1997	18	M		2	2			T5-T12	20.1	T12-L4	13.3			1	1	1	1	1	1	11111	1	1	1	1	1	1	1	11111	1	1	1	5	1	5	1	5	1	1	1	1	SRS22 first	1	5	5	4.2	5	0	4.8
087	10/05/2000	15	F		2	2			T5-T11	20.9	T11-L3	23.7			6	1	1	1	1	2	11112	0.829	0.879	1	1	1	1	2	11112	0.875	1	1	5	1	4	2	4	2	1	1	1	SRS22 first	2	5	4.8	3.6	4.8	0	4.55
088	01/12/1996	18	M		5	2		worn brace before OT June 2014 Postop 1 year	T11-L3	15.6	T5-10	18.2			3	1	1	1	1	1	11111	1	1	1	1	1	1	1	11111	1	1	2	5	1	4	2	5	1	1	1	1	SRS22 first	6 (1 yr)	5	5	4	4	4.5	4.5
089	25/08/1998	16	M		2	2			T11-L4	24					5	1	1	1	1	2	11112	0.829	0.879	1	1	1	1	2	11112	0.875	1	3	5	1	5	1	4	2	1	1	1	SRS22 first	2	5	4.8	3	3.4	0	4.05
090	20/01/1998	17	F		2	2			T12-L4	22.8					5	1	1	1	1	1	11111	1	1	1	1	1	1	1	11111	1	2	3	5	1	4	2	4	2	1	1	1	SRS22 first	2	5	4.4	3.2	3.2	0	3.95
091	02/02/2002	13	F		1	1			T8-T12	21.5					1	1	1	1	1	1	11111	1	1	1	1	1	1	1	11111	1	1	1	5	1	5	1	5	1	1	1	1	SRS22 first	1	5	5	4	5	0	4.75
092	07/02/2001	14	F		2	2			T1-T5	16.9	T5-T11	23.4	T11-L3	33.6	4	1	1	1	1	1	11111	1	1	1	1	1	1	1	11111	1	1	1	5	1	5	1	4	2	1	1	1	SRS22 first	2	5	4.8	4.6	5	0	4.85
093	13/08/2003	12	M		2	2			T8-L3	11.8					1	1	1	1	1	1	11111	1	1	1	1	1	1	1	11111	1	1	2	5	1	5	1	4	2	1	1	1	SRS22 first	2	5	4.8	4.6	4.8	0	4.8
094	16/05/1999	16	F		2	2			T4-T11	17.5	T11-L4	22.3			6	1	1	1	1	1	11111	1	1	1	1	1	1	1	11111	1	1	1	5	1	5	1	5	1	1	1	1	SRS22 first	2	5	5	4.6	5	0	4.9
095	28/06/2000	15	M		2	2			T5-T12	24.7					1	1	1	1	1	1	11111	1	1	1	1	1	1	1	11111	1	1	2	5	1	5	1	4	2	1	1	1	SRS22 first	1	4.8	4.8	4.2	4.8	0	4.65
096	12/04/1998	17	F		2	2			T1-T5	22	T6-T12	30	T12-L4	30	4	1	1	1	1	1	11111	1	1	1	1	1	1	1	11111	1	2	1	5	1	5	1	4	2	1	1	1	SRS22 first	2	5	4.4	3.8	4.4	0	4.4
097	24/09/1999	15	F		2	2			T5-L2	32.1					1	1	1	1	1	1	11111	1	1	1	1	1	1	1	11111	1	1	1	5	1	4	2	5	1	1	1	1	SRS22 first	2	5	5	3.8	4.4	0	4.55
098	20/05/2003	12	M		1	1			T2-T7	20.3	T7-T11	13.5			2	1	1	1	1	1	11111	1	1	1	1	1	1	1	11111	1	1	1	5	1	5	1	5	1	2	1	1	SRS22 first	1	4.8	5	4.2	5	0	4.75
099	16/04/2002	13	F		4	4	1	Wearing since July 2014 Braced for 1 year	T6-T12	24.8					1	1	1	1	2	2	11122	0.74	0.768	1	1	1	2	2	11122	0.783	2	2	5	1	4	2	5	1	2	3	3	SRS22 first	4 (1 year)	4	4	3.2	4	4	3.82
100	12/09/2002	12	F		4	4	1	Wearing since Aug 2014 Braced for 1 year	T1-T5	24	T5-T11	21.5			2	1	1	1	1	1	11111	1	1	1	1	1	1	1	11111	1	2	1	4	2	5	1	4	2	2	2	1	SRS22 first	2	4.2	4.4	3.6	4.8	0	4.25
101	04/09/1997	17	F		2	2			T5-T12	19	T12-L5	18.5			3	1	1	1	2	1	11121	0.814	0.837	1	1	1	2	1	11121	0.869	1	1	5	1	4	2	3	3	1	1	1	SRS22 first	2	5	4.6	5	4.8	0	4.85
102	25/06/2000	15	F		5	6		OT: 21/07/2015, was on brace since Mar 2013 Postop 1 month	T11-L3	3.5	T5-T10	25.2	L3-L5	8.1	1	3	3	3	4	3	33343	0.487	0.304	2	2	2	3	2	22232	0.339	3	3	4	2	3	3	2	4	4	3	4	SRS22 first	6 (postop 1 month)	3.2	3.6	2.8	3	3	3.14
103	08/10/1998	16	M		1	1			T2-T6	22	T6-T13	15	T13-L4	25	6	1	1	1	2	2	11122	0.74	0.768	1	1	1	2	2	11122	0.783	2	1	5	1	5	1	3	3	1	1	1	SRS22 first	2	5	4.2	3.8	4.2	0	4.3
104	13/08/2000	15	F		3	2		Bracing since June 2013, weaned brace Nov 2014	T4-T9	23.4	T9-L3	39.2			2	1	1	1	1	1	11111	1	1	1	1	1	1	1	11111	1	1	1	5	1	4	2	4	2	1	1	1	SRS22 first	2	5	4.8	3.8	4.8	0	4.6
105	04/03/2003	12	F		4	4	0	Wearing brace started 3 months ago Braced for 1/4 year	T2-T6	15	T6-T11	15.5	T11-L4	15	4	1	1	2	2	2	11222	0.7	0.736	1	1	2	2	1	11221	0.795	2	2	4	2	5	1	4	2	2	1	3	SRS22 first	4 (1/4 yr)	4	4.4	4.2	4.6	4	4.27
106	23/07/2000	15	M		1	1			T2-T7	10	T12-L4	22			6	1	1	1	1	2	11112	0.829	0.879	1	1	1	1	2	11112	0.875	1	2	5	1	3	3	5	1	1	1	1	SRS22 first	2	5	4.8	3.8	3.6	0	4.3
107	15/12/2001	13	F		4	4	1	Brace since Oct 2014 Braced for 1 year	T5-L1	32.6					1	1	1	2	2	2	11222	0.7	0.736	1	1	2	1	2	11212	0.801	2	1	5	1	4	2	3	3	2	3	3	SRS22 first	4 (1 yr)	4	4	3.4	4	5	3.95
108	09/09/1999	15	F		3	4	1	worn for 1 year, weaned brace Feb 2015 but still wearing during sleep	T5-T12	30.5	T12-L4	31			6	1	1	1	1	1	11111	1	1	1	1	1	1	1	11111	1	2	2	5	1	4	2	4	2	1	1	1	SRS22 first	4 (1 yr)	5	4.4	3.4	4.6	3	4.23
109	11/01/1999	16	M		2	2			T11-L3	25.4					5	1	1	1	1	1	11111	1	1	1	1	1	1	1	11111	1	1	1	5	1	4	2	5	1	1	1	1	SRS22 first	2	5	5	3.6	4.4	0	4.5
110	18/10/2001	13	F		2	2			T11-L4	29.2					5	1	1	1	1	1	11111	1	1	1	1	1	1	1	11111	1	1	1	5	1	4	2	5	1	1	1	1	SRS22 first	2	4.2	5	4.2	4.8	0	4.55
111	22/02/2001	14	M		4	4	1	Wearing since June 2014 Braced for 1 year	T6-T10	27.6	T10-L3	29.9			6	1	1	1	2	1	11121	0.814	0.837	1	1	1	2	1	11121	0.869	2	1	5	1	5	1	4	2	1	1	1	SRS22 first	4 (1 yr)	5	4.4	3.8	4.8	3.5	4.41
112	16/03/2000	15	F		3	2		On brace since Dec 2013 and off since Oct 2014	T6-T11	31	T11-L3	35			6	1	1	1	2	2	11122	0.74	0.768	1	1	1	1	2	11112	0.875	2	2	5	1	4	2	3	3	1	1	1	SRS22 first	2	5	4.2	2	3.4	0	3.65
V001	2002-11-05	12.9233	F	2015-10-05	1	1			T1/T5	21.8	T6/T11	23.9			2	1	1	1	1	1	11111	1	1	1	1	1	1	1	11111	1												SRS22 first	1	5	5	3.8	4.8	0	4.65
V002	2000-10-01	15.0192	F	2015-10-05	6	6		Postop 1 year	T5/T3	32	T11/L3	30			3	1	1	1	1	1	11111	1	1	1	1	1	1	1	11111	1												SRS22 first	6	4.4	4.6	5	5	4	4.68
V003	2000-09-15	15.063	M	2015-10-05	1	1			T7/T12	32.8	L1/L4	34.4			6	1	1	1	1	1	11111	1	1	1	1	1	1	1	11111	1												SRS22 first	1	4.8	5	4.6	5	0	4.85
V004	1999-05-09	16.4192	F	2015-10-05	4	4	1	Bracing for 4 years	T6/T12	32	T12/L4	28	T1/T6	30	4	1	1	1	1	1	11111	1	1	1	1	1	1	1	11111	1												SRS22 first	4	4.4	4.2	3.2	3.6	0	3.85
V005	2003-11-21	11.8795	F	2015-10-05	1	1			T1/5	16.8	T5/11	16.8	T11/L4	15.2	4	1	1	1	2	2	11122	0.74	0.768	1	1	1	2	2	11122	0.783												SRS22 first	1	5	4.4	3.4	4	0	4.2
V006	2001-03-08	14.5863	F	2015-10-05	4	4	1	Bracing for 3 years	T12/L3	38.1					5	1	1	1	1	2	11112	0.829	0.879	1	1	1	1	1	11111	1												SRS22 first	4	5	5	3.8	4	0	4.45
V007	2000-04-30	15.4411	F	2015-10-05	1	1			T12/L4	32.2					5	1	1	1	1	1	11111	1	1	1	1	1	1	1	11111	1												SRS22 first	1	4.8	4.6	4.2	5	0	4.65
V008	1997-06-27	18.2849	F	2015-10-05	1	1			T-L curve	18.9					5	1	1	1	2	2	11122	0.74	0.768	1	1	1	2	2	11122	0.783												SRS22 first	1	4.8	4.8	3.8	3.6	0	4.25
V009	1999-05-30	16.3616	F	2015-10-05	1	1			T11/L3	19.9					5	1	1	1	2	1	11121	0.814	0.837	1	1	1	2	1	11121	0.869												SRS22 first	1	4.6	4.6	4.4	5	0	4.65
V010	2001-07-05	14.2603	F	2015-10-05	4	4	1	Bracing 1 yr and 4 months	T4/T11	45.9	T11/L4	21.6			1	2	1	2	2	2	21222	0.637	0.679	2	1	2	2	2	21222	0.61												SRS22 first	4	3.6	4.2	2.2	2.6	2.5	3.09
V011	1999-06-14	16.3205	F	2015-10-05	6	6		Postop 2 yrs and 3 months	T5/L1	6.6					1	1	1	1	1	1	11111	1	1	1	1	1	1	1	11111	1												SRS22 first	6	4.8	5	4.2	5	5	4.77
V012	2001-05-04	14.4301	F	2015-10-05	2	2			T5/T10	23.2					1	1	1	1	1	1	11111	1	1	1	1	1	1	1	11111	1												SRS22 first	2	5	5	4.6	5	0	4.9
V013	2000-04-23	15.4603	F	2015-10-05	6	6		Postop 2 yrs	T1/12	9.3	T6/L3	35.3			1	1	1	1	1	1	11111	1	1	1	1	1	1	1	11111	1												SRS22 first	6	4.6	4.2	5	5	4.5	4.68
V014	2001-06-13	14.3205	F	2015-10-05	4	4	1	Bracing	T6/T11	56.1	T11/L4	30.4			1	1	1	2	2	2	11222	0.7	0.736	1	1	2	2	2	11222	0.709												SRS22 first	4	3.8	3.2	3	3	0	3.25
V015	2001-04-12	14.4904	F	2015-10-05	6	6		Postop nearly 3 weeks	T11/L3	0.2	T6/11	14.2			1	2	2	2	2	2	22222	0.592	0.592	2	2	2	1	2	22212	0.597												SRS22 first	6	3.2	3.8	3.8	3.2	3.5	3.5
V016	2003-02-14	12.6466	F	2015-10-05	2	2			T1/6	25	T6/L3	16			2	1	1	1	1	2	11112	0.829	0.879	1	1	1	1	2	11112	0.875												SRS22 first	2	5	5	3.4	3.8	0	4.3
V017	2001-01-11	14.7397	M	2015-10-05	2	2			T7/12	16	T12/L4	17.9			6	1	1	1	2	1	11121	0.814	0.837	1	1	1	2	1	11121	0.869												SRS22 first	2	5	5	4.2	4.4	0	4.65
V018	2000-04-05	15.5096	F	2015-10-05	2	2			T5/11	21.9					1	1	1	1	2	1	11121	0.814	0.837	1	1	1	2	1	11121	0.869												SRS22 first	2	5	4.6	4.2	4.4	0	4.55
V019	2003-08-31	12.1041	F	2015-10-05	2	2			T1/5	31.6	T6/12	29.4			2	1	1	1	1	1	11111	1	1	1	1	1	1	1	11111	1												SRS22 first	2	4.8	4.4	4.8	4.4	0	4.6
V020	2002-10-16	12.9781	F	2015-10-05	4	4	1	Bracing 1 year	T5/T10	31.6	T10/L3	19.6			1	2	1	1	1	1	21111	0.813	0.877	2	1	1	1	1	21111	0.862												SRS22 first	4	4.4	4.8	3.2	3.8	0	4.05
V021	2000-02-27	15.6137	F	2015-10-05	2	2			T5/T11	34.3	T11/L5	25.3			3	1	1	1	1	1	11111	1	1	1	1	1	1	1	11111	1												SRS22 first	2	5	5	3.6	4.4	0	4.5
V022	2004-04-10	11.4932	F	2015-10-05	4	4	1	Bracing since July 2015	T1/6	26.7	T6/10	25.2			2	2	1	2	2	1	21221	0.688	0.735	2	1	2	2	1	21221	0.696												SRS22 first	4	4.6	3.6	3	3.4	0	3.65
V023	1984-09-28	31.0384	F	2015-10-05	2	2			T7/T12	48	T12/L4	49.4			6	1	1	1	2	1	11121	0.814	0.837	1	1	1	2	1	11121	0.869												SRS22 first	2	5	4.6	4.2	5	0	4.7
V024	2000-05-10	15.4137	F	2015-10-05	5	5		Preop, Failed bracing	T6/T11	52.4	T12/L4	51.3			3	1	1	2	3	1	11231	0.733	0.767	1	1	1	2	1	11121	0.869												SRS22 first	5	4	3.8	3.2	3.2	0	3.55
V025	1995-06-13	20.326	F	2015-10-05	2	2		Braced before, wearing brace only night 14/02/2011	T5/11	43.6	T11/L3	52.7			6	1	1	1	1	3	11113	0.785	0.848	1	1	1	1	2	11112	0.875												SRS22 first	2	3.8	5	2.4	3	0	3.55
V026	2000-05-03	15.4329	M	2015-10-05	4	4	1	Braced for 1 year, wearing	T5/12	23.4	T12/L4	27.9			6	1	1	1	1	1	11111	1	1	1	1	1	1	1	11111	1												SRS22 first	4	4.8	5	3.4	4.2	0	4.35
V027	1999-09-22	16.0466	M	2015-10-05	4	4	0	Braced for 0.2 years	T6/L1	16.8	T11/L3	20.7			6	2	2	2	4	1	22241	0.581	0.411	2	1	2	2	1	21221	0.696												SRS22 first	4	4.2	5	3	4.4	3	4.05
V028	1999-10-10	15.9973	F	2015-10-05	2	2			T5/T12	25	L1/L4	12			1	1	1	1	1	1	11111	1	1	1	1	1	1	1	11111	1												SRS22 first	2	5	4.8	5	4	0	4.7
V029	1998-08-24	17.126	F	2015-10-05	6	6		Postop 4 years	T12/L5	13.6	T7/T12	20.5			1	1	1	1	2	1	11121	0.814	0.837	1	1	1	2	1	11121	0.869												SRS22 first	6	5	4.4	4.6	4.8	4	4.64
V030	1997-10-08	18.0027	M	2015-10-05	2	2			T6/T11	24					1	1	1	1	1	1	11111	1	1	1	1	1	1	1	11111	1												SRS22 first	2	5	4.6	3.8	4.2	0	4.4
V031	2003-08-15	12.1479	F	2015-10-05	1	1			T6/T12	22.7	T12/L4	21.3			3	1	1	1	1	2	11112	0.829	0.879	1	1	1	1	1	11111	1												SRS22 first	1	5	5	4.4	4.4	0	4.7
V032	1998-07-08	17.2548	F	2015-10-05	2	2			T2/T6	24.9	T11/L4	21			3	1	1	1	1	1	11111	1	1	1	1	1	1	1	11111	1												SRS22 first	2	5	4.8	4	5	0	4.7
V033	2000-10-24	14.9562	M	2015-10-05	1	1			T1/T5	15	T6/L3	23.9			5	1	1	1	2	1	11121	0.814	0.837	1	1	1	1	1	11111	1												SRS22 first	1	5	4.2	4.2	5	0	4.6
V034	2001-03-22	14.5479	M	2015-10-05	4	2		Self-taken off brace since 20/04/2015	T6/T11	31.7	T11/L3	29			3	1	1	1	1	1	11111	1	1	1	1	1	1	1	11111	1												SRS22 first	2	4.8	5	3.8	5	0	4.65
V035	2002-02-26	13.6137	F	2015-10-05	1	1			T8/T12	20.2	T12/L4	21.9			6	1	1	1	1	1	11111	1	1	1	1	1	1	1	11111	1												SRS22 first	1	4.8	5	3.8	4.6	0	4.55
V036	2001-01-08	14.7479	F	2015-10-05	2	2			T4/T10	44.4	T10/L4	25.8			1	1	1	1	1	1	11111	1	1	1	1	1	1	1	11111	1												SRS22 first	2	5	5	4.4	5	0	4.85
V037	2000-04-02	15.5178	M	2015-10-05	1	1			T1/7	21.9	T11/L3	16.9			3	1	1	1	1	2	11112	0.829	0.879	1	1	1	1	2	11112	0.875												SRS22 first	1	4.8	4.8	3.8	3.8	5	4.36
V038	2000-06-25	15.2877	F	2015-10-05	1	1			T8/L3	23					1	1	1	1	1	2	11112	0.829	0.879	1	1	1	1	1	11111	1												SRS22 first	1	5	4.4	3.2	4	0	4.15
V039	1999-01-24	16.7068	F	2015-10-05	2	2			T10/L3	50.3					5	1	1	1	2	2	11122	0.74	0.768	1	1	1	2	2	11122	0.783												SRS22 first	2	5	4.4	3	4.2	0	4.15
V040	1998-06-28	17.2822	F	2015-10-05	2	2			T5/T9	31.1	T9/T12	28.2	T12/L4	24.7	4	1	1	1	1	1	11111	1	1	1	1	1	1	1	11111	1												SRS22 first	2	5	4.2	4	3.8	0	4.25
V041	2002-08-11	13.1589	F	2015-10-05	1	1			T3/T8	28	T9/L3	25			3	1	1	1	1	1	11111	1	1	1	1	1	1	1	11111	1												SRS22 first	1	5	5	3.2	5	3	4.41
V042	2001-07-09	14.2493	F	2015-10-05	4	4	0	Braced for 2 months	T1/T6	20.7	T6/T11	19.3			2	2	1	2	2	1	21221	0.688	0.735	1	1	2	2	1	11221	0.795												SRS22 first	4	4.6	4.4	4	4.6	4	4.36
V043	2002-07-18	13.2247	F	2015-10-05	1	1			T11/L4	22.8					5	1	1	1	1	1	11111	1	1	1	1	1	1	1	11111	1												SRS22 first	1	5	5	3.6	5	0	4.65
V044	2003-11-06	11.9205	F	2015-10-05	1	1			T2/9	13	T10/L3	22			5	1	1	1	2	1	11121	0.814	0.837	1	1	1	2	1	11121	0.869												SRS22 first	1	5	4.4	4.2	4.6	0	4.55
V045	2001-02-26	14.6137	M	2015-10-05	2	2			T6/T11	26.9	T11/L3	33.6			6	1	1	1	1	1	11111	1	1	1	1	1	1	1	11111	1												SRS22 first	2	5	5	3.6	5	0	4.65
V046	2001-08-17	14.1425	M	2015-10-05	4	4	1	Bracing since Aug2015	T10/L4	12.5	T3/10	15.5			3	3	3	3	3	2	33332	0.545	0.531	2	2	2	2	2	22222	0.505												SRS22 first	4	3.8	2.6	3.2	3.6	0	3.3
V047	2002-05-30	13.3589	F	2015-10-05	4	4	0	Braced for 1 month	T5/T11	17.6	T11/L3	18.1			6	1	1	3	2	1	11321	0.74	0.785	1	1	2	2	1	11221	0.795												SRS22 first	4	3.8	4.8	2.6	4.2	4.5	3.91
V048	2002-11-23	12.874	F	2015-10-05	1	1			T7/T11	16.2	T11/L3	22.8			6	1	1	1	1	1	11111	1	1	1	1	1	1	1	11111	1												SRS22 first	1	5	5	3.8	4.2	0	4.5
V049	2000-12-26	14.7836	F	2015-10-05	1	1			T10/T14	17					1	1	1	1	1	2	11112	0.829	0.879	1	1	1	1	2	11112	0.875												SRS22 first	1	4.8	5	3.4	4.6	0	4.45
V050	2003-08-01	12.1863	F	2015-10-05	4	4	0	Braced for 3 months	T11/L3	16.3	T5/T10	12			5	1	1	1	2	1	11121	0.814	0.837	1	1	1	2	1	11121	0.869												SRS22 first	4	5	5	4.2	5	5	4.82
V051	2001-04-20	14.4685	F	2015-10-05	4	4	1	Braced for 4 years	T5/T10	32	T11/L4	30	(Out of brace when XR)		3	1	1	1	1	1	11111	1	1	1	1	1	1	1	11111	1												SRS22 first	4	5	5	4.2	5	3	4.64
V052	1998-06-19	17.3068	M	2015-10-05	1	1			T1/T6	25	T6/T12	15			2	2	1	2	2	2	21222	0.637	0.679	2	1	2	1	2	21212	0.702												SRS22 first	1	4	4.2	3.4	4	0	3.9
V053	2000-09-22	15.0438	M	2015-10-05	4	4	0	Braced for 6 months	T5/T11	11.9	T11/L3	17.6			6	1	1	1	1	1	11111	1	1	1	1	1	1	1	11111	1												SRS22 first	4	4.8	4.4	4.6	5	5	4.73
V054	2002-10-15	12.9808	F	2015-10-05	2	2			T12/L4	15.5					5	1	1	1	1	1	11111	1	1	1	1	1	1	1	11111	1												SRS22 first	2	5	5	3.6	4.8	0	4.6
V055	1999-02-03	16.6795	F	2015-10-05	2	2			T12/L5	13.4					5	1	1	1	2	1	11121	0.814	0.837	1	1	1	2	1	11121	0.869												SRS22 first	2	5	5	3.4	4.4	0	4.45
V056	2001-03-15	14.5671	F	2015-10-05	2	2			T9/L3	17					5	1	1	1	1	1	11111	1	1	1	1	1	1	1	11111	1												EQ5D first	2	5	5	4.6	5	0	4.9
V057	1998-12-23	16.7945	M	2015-10-05	4	4	1	Braced for 1 year	T12/L3	30					5	1	1	1	1	1	11111	1	1	1	1	1	1	1	11111	1												EQ5D first	4	5	5	3.8	4.6	3.5	4.5
V058	1999-07-22	16.2164	M	2015-10-05	2	2			T5/9	8.3	T9/12	16.9	L1/L4	14	3	1	1	1	1	1	11111	1	1	1	1	1	1	1	11111	1												SRS22 first	2	5	5	4.4	4.2	0	4.65
V059	2000-08-22	15.1288	F	2015-10-05	2	2			T1/T5	25.6	T5/T11	28.1			2	1	1	1	2	1	11121	0.814	0.837	1	1	1	2	1	11121	0.869												EQ5D first	2	5	4.2	4	4.2	0	4.35
V060	1994-03-13	21.5781	M	2015-10-05	6	6		Postop since 18/08/2015	T-L curve postop	18.5					5	1	1	1	2	1	11121	0.814	0.837	1	1	1	2	1	11121	0.869												EQ5D first	6	4.2	4.4	5	5	5	4.68
V061	2003-12-26	11.7836	F	2015-10-05	4	4	0	Braced for 10 months	T4/L1	29.4	L1/L5	24.4			3	1	1	1	2	1	11121	0.814	0.837	1	1	1	1	1	11111	1												EQ5D first	4	5	4.4	3.8	4.2	4.5	4.36
V062	2001-10-24	13.9562	F	2015-10-05	4	4	1	Braced for 2 years	T6/T10	42.4	T10/L3	34.5			3	1	1	1	1	1	11111	1	1	1	1	1	1	1	11111	1												EQ5D first	4	5	5	4	5	3	4.59
V063	2000-02-02	15.6822	F	2015-10-05	6	6		since 10th Sept 2015	T3/T9 (in brace)	4.6	T9/L2 (in brace)	2			3	2	1	2	2	2	21222	0.637	0.679	2	1	2	2	2	21222	0.61												EQ5D first	6	2.6	1.8	2.6	3.6	2	2.59
V064	2002-06-13	13.3205	M	2015-10-05	4	4	1	Bracing since mid-2014	T5/T10	33	T10/L3	27.9			3	1	1	2	2	1	11221	0.755	0.795	1	1	2	2	1	11221	0.795												EQ5D first	4	3.2	3.6	3	3.4	3.5	3.32
V065	1998-07-03	17.2685	M	2015-10-05	4	4	1	Braced for 3 years	T11/L3	30	T7/11	28			6	1	1	1	1	1	11111	1	1	1	1	1	1	1	11111	1												EQ5D first	4	4.4	4	3.6	4.2	3.5	4
V066	2001-03-02	14.6027	M	2015-10-05	2	2			T1/T6	20.9	T6/T12	20	L1/L4	16.4	4	1	1	1	1	1	11111	1	1	1	1	1	1	1	11111	1												EQ5D first	2	5	5	3.8	4.2	0	4.5
V067	2004-05-14	11.4	F	2015-10-05	1	1			L1/L4	12.4					5	1	1	1	1	1	11111	1	1	1	1	1	1	1	11111	1												EQ5D first	1	5	5	4.6	5	0	4.9
V068	1997-11-30	17.8575	F	2015-10-05	4	4	1	Braced for 6 years	T5/11	36.1	T11/L3	38.8			6	1	1	1	1	1	11111	1	1	1	1	1	1	1	11111	1												EQ5D first	4	5	4.6	4	4.8	0	4.6
V069	1977-10-21	37.9863	F	2015-10-07	2	2			T6/11	43	T11/L4	33.7			3	1	1	1	2	1	11121	0.814	0.837	1	1	1	1	1	11111	1												EQ5D first	2	5	4.6	3.6	5	0	4.55
V070	1998-08-26	17.126	F	2015-10-07	2	2			T6/12	37.5	T12/L3	27.7			3	1	1	1	1	1	11111	1	1	1	1	1	1	1	11111	1												EQ5D first	2	5	5	4.6	5	0	4.9
V071	1993-03-23	22.5562	M	2015-10-07	2	2			T5/12	60.5	T12/L4	39			1	1	1	1	1	1	11111	1	1	1	1	1	1	1	11111	1												EQ5D first	2	5	4.6	5	5	0	4.9
V072	2002-03-16	13.5699	F	2015-10-07	2	2			T5/L3	20.2					1	1	1	2	2	1	11221	0.755	0.795	1	1	1	2	1	11121	0.869												EQ5D first	2	4.4	4.2	3.4	3.2	0	3.8
V073	1999-09-01	16.1096	F	2015-10-07	2	2			T11/L3	26.4					5	1	1	1	1	1	11111	1	1	1	1	1	1	1	11111	1												EQ5D first	2	4.8	5	3.8	4.2	0	4.45
V074	2001-10-11	13.9973	F	2015-10-07	2	2			T1/T5	26.9	T5/T10	26.6			2	1	1	1	2	1	11121	0.814	0.837	1	1	1	2	1	11121	0.869												EQ5D first	1	5	4.6	4.8	5	0	4.85
V075	2002-03-19	13.5616	F	2015-10-07	2	2			T5/T10	35.6	T10/L3	31.3			3	1	1	1	1	1	11111	1	1	1	1	1	1	1	11111	1												EQ5D first	2	5	5	3.8	5	0	4.7
V076	2002-11-17	12.8959	M	2015-10-07	2	2			T6/11	27.6	T11/L4	22.8			3	1	1	1	1	1	11111	1	1	1	1	1	1	1	11111	1												EQ5D first	2	5	5	5	5	5	5
V077	2000-02-06	15.6767	F	2015-10-07	2	2			T1/T5	17.6	T6/T12	31.9	T12/L4	36.9	6	1	1	1	1	1	11111	1	1	1	1	1	1	1	11111	1												EQ5D first	2	5	4.6	4	5	0	4.65
V078	2002-09-11	13.0795	F	2015-10-07	2	2			T6/L1	24.3					1	1	1	1	2	2	11122	0.74	0.768	1	1	1	2	1	11121	0.869												EQ5D first	2	5	4.2	4.2	3.8	4	4.27
V079	2000-09-26	15.0384	F	2015-10-07	2	2			T5/L1	30.5	L1/L5	17.2			1	1	1	1	1	1	11111	1	1	1	1	1	1	1	11111	1												EQ5D first	2	5	4.6	4	5	0	4.65
V080	2002-11-29	12.8767	F	2015-10-12	2	2			Thoracic Curve	67	Lumbar Curve	84			6	1	1	1	1	1	11111	1	1	1	1	1	1	1	11111	1												EQ5D first	2	5	5	4	4.2	0	4.55
V081	2002-12-13	12.8384	F	2015-10-12	4	4	0	Braced for 2 months	T11/L3	15.4					5	1	2	1	1	1	12111	0.829	0.846	1	2	1	1	1	12111	0.856												EQ5D first	4	5	4.4	4	4.4	0	4.45
V082	1959-09-27	56.0795	F	2015-10-12	6	6		Postop 42 years	T8/L1	56.7	T6/L1	70.5			1	3	1	1	2	1	31121	0.709	0.752	2	1	1	2	1	21121	0.77												EQ5D first
V083	1994-05-23	21.4027	F	2015-10-12	6	6		Postop 4 months	Thoracic Curve	23.2	Lumbar Curve	25.7			6	1	1	1	2	1	11121	0.814	0.837	1	1	1	2	1	11121	0.869												EQ5D first	6	4.2	4.2	5	4.4	4.5	4.45
V084	2000-06-02	15.3699	M	2015-10-12	4	4	1	Braced for 3 years	T11/L3	17					5	1	1	1	1	1	11111	1	1	1	1	1	1	1	11111	1												EQ5D first	4	5	5	3.4	4.8	4	4.5
V085	1999-11-09	15.9342	F	2015-10-12	6	6		Postop since 15/09/2015	T2/L2	8.7					1	1	1	2	2	1	11221	0.755	0.795	1	1	2	1	1	11211	0.887												EQ5D first	6	4.6	4.2	3.8	5	4	4.36
V086	2002-10-24	12.9753	F	2015-10-12	4	4	0	Braced for 0.2 years	T2/5	25	T5/11	25	T11/L3	10	2	1	1	1	1	1	11111	1	1	1	1	1	1	1	11111	1												EQ5D first		5	4.6	4.2	5	0	4.7
V087	2000-11-24	14.8904	F	2015-10-12	1	1			T5/T11	25	T11/L3	13.5			1	1	1	1	1	1	11111	1	1	1	1	1	1	1	11111	1												EQ5D first	1	5	5	5	5	0	5
V088	2000-09-19	15.0712	F	2015-10-12	1	1			T5/T11	23.5	T11/L4	29.8			6	1	1	1	2	2	11122	0.74	0.768	1	1	1	2	2	11122	0.783												SRS first	1	5	4.4	3.6	4	0	4.25
V089	2001-03-06	14.611	F	2015-10-12	1	1			T5/T12	16					1	1	1	1	1	1	11111	1	1	1	1	1	1	1	11111	1												EQ5D first	1	5	4.4	3.4	4.2	4	4.23
V090	2003-01-10	12.7616	F	2015-10-12	2	5		Preop retest becomes postop	T5/T12	60.5	(XR dated 27/07/2015)				1	1	1	1	1	2	11112	0.829	0.879	1	1	1	1	2	11112	0.875												EQ5D first
V091	1998-06-04	17.3671	M	2015-10-12	2	2			T10/L4	17.5					5	1	1	1	2	1	11121	0.814	0.837	1	1	1	2	1	11121	0.869												EQ5D first	2	5	4.6	4.4	4.8	0	4.7
V092	2002-03-08	13.6055	F	2015-10-12	4	4	0	Braced for 6 months	T6/11	18.3	T11/L3	15			3	1	1	2	2	1	11221	0.755	0.795	1	1	2	2	1	11221	0.795												EQ5D first	4	4.6	4.6	3.6	3.8	0	4.15
V093	2001-02-11	14.674	F	2015-10-12	4	4	1	Braced for 4 years, still bracing	T6/T11	36	T11/L3	14			1	1	1	1	1	1	11111	1	1	1	1	1	1	1	11111	1												EQ5D first	4	5	5	5	4.8	4	4.86
V094	2002-04-19	13.4904	F	2015-10-12	4	4	1	Braced for 2 years, still bracing	T2/T6	29	T6/T11	31	T11/L3	22	4	1	1	1	2	1	11121	0.814	0.837	1	1	1	1	1	11111	1												EQ5D first	4	5	4.4	4.4	4.8	4.5	4.64
V095	2000-10-15	15	F	2015-10-12	4	4	1	Braced since Dec 2013	T5/T11	41.5	T12/L4	26.9			1	1	1	1	1	1	11111	1	1	1	1	1	1	1	11111	1												EQ5D first	4	5	4.6	4.6	5	4.5	4.77
V096	2004-11-11	10.9233	F	2015-10-12	1	1			T6/T11	19	T11/L4	26			6	1	1	1	1	1	11111	1	1	1	1	1	1	1	11111	1												EQ5D first	1	5	5	3.6	4.4	0	4.5
V097	2002-09-21	13.0658	F	2015-10-12	4	4	1	Braced for 2.5 years	T5/T11	22	T9/L1	18	L1/4	7	2	1	1	1	1	1	11111	1	1	1	1	1	1	1	11111	1												SRS first	4	5	5	3.6	5	5	4.68
V098	2000-11-17	14.9096	M	2015-10-12	2	2			T4/T9	44.6	T9/L4	30			3	1	1	1	1	1	11111	1	1	1	1	1	1	1	11111	1												EQ5D first	2	5	5	4	3.4	0	4.35
V099	1997-12-21	17.8192	M	2015-10-12	2	2			T4/T8	52.9	T8/L1	40.2	L1/L4	28.1	4	1	1	1	1	1	11111	1	1	1	1	1	1	1	11111	1												EQ5D first	2	5	5	4.2	4	0	4.55
V100	2001-08-24	14.1425	F	2015-10-12	4	4	1	Wearing brace but v poor compliance	T5/T12	37	T12/L5	20	T1/6	20	1	1	1	1	1	1	11111	1	1	1	1	1	1	1	11111	1												EQ5D first	4	5	5	5	4.8	0	4.95
V101	2002-03-27	13.5534	F	2015-10-12	4	4	1	Braced for 1 year	T4/T10	14.4	T10/L2	26			6	1	1	1	1	1	11111	1	1	1	1	1	1	1	11111	1												EQ5D first	4	4.6	4.6	3.6	3.6	4	4.09
V102	1993-08-24	22.1479	F	2015-10-12	6	6		Braced for 4 years	T5/T11	26.6	T11/L3	6.6			1	1	1	1	1	1	11111	1	1	1	1	1	1	1	11111	1												EQ5D first	6	4.8	4.6	5	5	5	4.86
V103	2002-04-30	13.4603	F	2015-10-12	1	1			T5/T10	14.7	T10/L3	31.6			5	1	1	1	1	1	11111	1	1	1	1	1	1	1	11111	1												EQ5D first	1	5	5	3.8	4	4.5	4.45
V104	2004-01-14	11.7507	F	2015-10-12	1	1			T5/T11	15	T11/L4	17			6	1	1	1	1	1	11111	1	1	1	1	1	1	1	11111	1												EQ5D first	1	5	5	4.6	4.6	0	4.8
V105	1999-08-05	16.1973	F	2015-10-12	1	1			Thoracic Curve	17.1					1	1	1	1	1	1	11111	1	1	1	1	1	1	1	11111	1												EQ5D first	1	5	5	4	5	0	4.75
V106	2000-07-24	15.2274	M	2015-10-12	2	2			T2/T6	27.6	T7/T12	29.3			2	1	1	1	1	1	11111	1	1	1	1	1	1	1	11111	1												EQ5D first	2	5	4.4	3.8	5	0	4.55
V107	1999-12-17	15.8301	F	2015-10-12	6	6		Postop 4 years	T5/T12	9.8	T1/T5	14.9			2	1	1	1	1	1	11111	1	1	1	1	1	1	1	11111	1												EQ5D first	6	5	4.8	5	5	5	4.95
V108	1998-04-09	17.5205	M	2015-10-12	4	4	1	Braced for 2 years	T6/T11	27	T11/L4	29			6	1	1	1	1	1	11111	1	1	1	1	1	1	1	11111	1												EQ5D first	4	5	5	4.2	5	3.5	4.68
V109	1998-07-13	17.2603	M	2015-10-12	1	1			T5/L1	17.1	L1/L4	15.7			3	1	1	1	1	1	11111	1	1	1	1	1	1	1	11111	1												EQ5D first	1	5	5	4.6	5	0	4.9
V110	2003-02-24	12.6384	F	2015-10-12	4	4	0	Braced for 0.8 years	T8/T12	34.9	T12/L4	38.1			6	1	1	1	1	1	11111	1	1	1	1	1	1	1	11111	1												EQ5D first	4	5	5	4.2	5	3.5	4.68
V111	2002-04-08	13.5205	F	2015-10-12	2	2			T6/T10	24.9	T11/L4	39.7			6	1	1	1	1	1	11111	1	1	1	1	1	1	1	11111	1												EQ5D first	2	5	5	4.8	4.2	0	4.75
V112	2001-04-01	14.5397	F	2015-10-12	4	4	1	Braced for 4 years	T1/T5	35.6	T6/T12	40			2	1	1	2	2	3	11223	0.686	0.721	1	1	1	2	2	11122	0.783												EQ5D first	4	4.4	4.4	3	3.4	4	3.82
V113	2001-02-09	14.6795	F	2015-10-12	1	1			T8/T12	12.5	T12/L4	21.4			6	1	1	1	2	1	11121	0.814	0.837	1	1	1	2	1	11121	0.869												EQ5D first	1	5	5	5	4.6	0	4.9
V114	2000-06-25	15.3068	F	2015-10-12	1	1			T9/L2	28					1	1	1	1	1	1	11111	1	1	1	1	1	1	1	11111	1												EQ5D first	1	5	5	4.8	4.2	0	4.75
V115	2000-10-20	14.9863	M	2015-10-12	1	1			T9/L4	16					5	1	1	1	2	2	11122	0.74	0.768	1	1	1	1	2	11112	0.875												EQ5D first	1	5	4.6	3.8	4.4	0	4.45
V116	2001-10-14	14.0027	F	2015-10-12	4	4	1	Braced for 1 year	T11/L3	29					5	1	1	2	2	1	11221	0.755	0.795	1	1	2	1	1	11211	0.887												EQ5D first	4	4	4.2	3.4	4	4	3.91
V117	1996-11-05	18.9452	F	2015-10-12	2	2			T5/T11	19.3	T11/L3	27.1			6	1	1	1	1	1	11111	1	1	1	1	1	1	1	11111	1												EQ5D first	2	4.6	5	4.6	4.2	0	4.6
V118	2003-01-21	12.7315	F	2015-10-12	4	4	0	Braced for 3 months	T6/T10	25	T11/L3	18			3	2	2	2	2	2	22222	0.592	0.592	2	2	2	2	1	22221	0.591												EQ5D first	4	4.4	4.2	3	3.6	3	3.73
V119	2003-08-18	12.1589	F	2015-10-12	1	1			T5/T11	17.5	T12/L4	12.7			3	1	1	1	1	1	11111	1	1	1	1	1	1	1	11111	1												EQ5D first	1	5	5	4.6	4.2	0	4.7
V120	2001-04-17	14.4959	F	2015-10-12	2	2			T10/L3	30					5	1	1	1	2	2	11122	0.74	0.768	1	1	1	2	2	11122	0.783												EQ5D first	2	5	4.6	3.8	4.2	0	4.4
V121	1996-05-24	19.3973	M	2015-10-12	6	6		Postop 0.25 years	T1/5	22.3	T6/L1	23.7			2	1	1	1	2	1	11121	0.814	0.837	1	1	1	2	1	11121	0.869												SRS first	6	4.4	4.4	4.4	3	0	4.05
V122	2002-09-10	13.0959	F	2015-10-12	1	1			T2/5	13	T7/12	15	T12/L3	25	6	1	1	1	1	1	11111	1	1	1	1	1	1	1	11111	1												SRS first	1	5	5	4.2	5	0	4.8
V123	1999-09-30	16.0438	F	2015-10-12	2	2			T5/T11	21.5					1	1	1	1	2	1	11121	0.814	0.837	1	1	1	1	1	11111	1												SRS first	2	5	4.8	4.2	4.8	0	4.7
V124	1997-03-12	18.5973	F	2015-10-12	2	2			T5/T12	22.2	L2/L4	4.2			1	1	1	1	1	2	11112	0.829	0.879	1	1	1	1	2	11112	0.875												EQ5D first	2	4.4	4.6	4.2	4.2	0	4.35
V125	2002-09-16	13.0795	M	2015-10-12	1	1			T5/T10	21.7					1	1	1	1	2	1	11121	0.814	0.837	1	1	1	1	1	11111	1												EQ5D first	1	5	5	3.8	4.4	0	4.55
V126	2003-02-11	12.674	F	2015-10-12	1	1			T11/L4	21					5	1	1	1	1	1	11111	1	1	1	1	1	1	1	11111	1												EQ5D first	1	5	5	4.4	3.8	4	4.5
V127	2000-10-31	14.9562	F	2015-10-12	2	2			T8/L2	21	T1/T8	18.3			2	1	1	1	1	1	11111	1	1	1	1	1	1	1	11111	1												EQ5D first	2	5	5	5	4.8	0	4.95
[truncated: 24 more columns]

## Sheet: Transition probabilities
	Transition probabilities: from the 5L system to the 3L system per dimension
	5L→3L	Mobility	Self-Care	Activity	Pain	Anxiety
	1→1	1	1	1	1	1
	1→2	0	0	0	0	0
	1→3	0	0	0	0	0
	2→1	0.177347	0.167347	0.197816	0.198869	0.206604
	2→2	0.822653	0.832653	0.802184	0.801131	0.793396
	2→3	0	0	0	0	0
	3→1	0	0	0	0	0
	3→2	1	1	1	1	1
	3→3	0	0	0	0	0
	4→1	0	0	0	0	0
	4→2	0.927885	0.756944	0.671569	0.600503	0.509317
	4→3	0.0721154	0.243056	0.328431	0.399497	0.490683
	5→1	0	0	0	0	0
	5→2	0	0	0	0	0
	5→3	1	1	1	1	1

## Sheet: EQ-5D-5L value sets
	Health state	Denmark	France	Germany	Japan	Netherlands	Spain	Thailand	UK	US	Zimbabwe
	5L profile	Denmark	France	Germany	Japan	Netherlands	Spain	Thailand	UK	US	Zimbabwe
	11111	1	1	1	1	1	1	1	1	1	0.9
	11112	0.856	0.929	0.999	0.829	0.845	0.932	0.814345	0.879	0.876	0.864
	11113	0.818	0.91	0.999	0.785	0.805	0.914	0.766	0.848	0.844	0.854
	11114	0.671	0.769	0.809	0.761	0.592	0.731	0.659522	0.635	0.7	0.792
	11115	0.519	0.622	0.611	0.736	0.37	0.541	0.549	0.414	0.55	0.727
	11121	0.859	0.91	0.91	0.814	0.874	0.91	0.78049	0.837	0.861	0.846
	11122	0.787	0.839	0.909	0.74	0.765	0.857	0.723229	0.768	0.82	0.81
	11123	0.768	0.82	0.909	0.721	0.736	0.843	0.708319	0.75	0.809	0.8
	11124	0.622	0.679	0.719	0.697	0.523	0.66	0.60184	0.537	0.669	0.738
	11125	0.469	0.532	0.521	0.672	0.301	0.47	0.491319	0.316	0.524	0.673
	11131	0.824	0.888	0.887	0.768	0.843	0.887	0.726	0.796	0.827	0.833
	11132	0.77	0.817	0.887	0.718	0.745	0.838	0.700611	0.74	0.806	0.797
	11133	0.756	0.798	0.887	0.705	0.719	0.825	0.694	0.725	0.8	0.787
	11134	0.609	0.657	0.697	0.681	0.506	0.642	0.587522	0.512	0.661	0.725
	11135	0.457	0.51	0.499	0.656	0.284	0.452	0.477	0.291	0.517	0.66
	11141	0.691	0.757	0.677	0.723	0.652	0.702	0.615739	0.584	0.682	0.739
	11142	0.637	0.686	0.677	0.673	0.554	0.653	0.59035	0.527	0.663	0.703
	11143	0.623	0.667	0.677	0.66	0.528	0.64	0.583739	0.513	0.659	0.693
	11144	0.476	0.56	0.55	0.635	0.361	0.514	0.504508	0.352	0.544	0.631
	11145	0.324	0.449	0.418	0.611	0.187	0.383	0.422269	0.186	0.426	0.566
	11151	0.49	0.561	0.361	0.654	0.366	0.424	0.45	0.264	0.463	0.598
	11152	0.436	0.49	0.361	0.604	0.268	0.375	0.424611	0.208	0.45	0.562
	11153	0.422	0.471	0.361	0.591	0.242	0.362	0.418	0.193	0.446	0.552
	11154	0.275	0.415	0.329	0.567	0.143	0.322	0.379727	0.112	0.369	0.49
	11155	0.123	0.357	0.296	0.542	0.041	0.28	0.34	0.028	0.289	0.425
	11211	0.87	0.875	0.999	0.843	0.917	0.924	0.79063	0.906	0.888	0.866
	11212	0.798	0.803	0.999	0.769	0.808	0.871	0.733538	0.837	0.846	0.829
	11213	0.78	0.785	0.999	0.75	0.779	0.857	0.718671	0.819	0.835	0.82
	11214	0.633	0.644	0.809	0.726	0.566	0.674	0.612193	0.606	0.695	0.757
	11215	0.481	0.497	0.611	0.701	0.344	0.484	0.501671	0.385	0.55	0.693
	11221	0.802	0.785	0.909	0.755	0.837	0.849	0.700936	0.795	0.832	0.812
	11222	0.745	0.714	0.909	0.7	0.737	0.799	0.669243	0.736	0.796	0.775
	11223	0.73	0.695	0.909	0.686	0.71	0.786	0.66099	0.721	0.786	0.766
	11224	0.583	0.554	0.719	0.662	0.497	0.603	0.554511	0.508	0.654	0.704
	11225	0.431	0.407	0.521	0.637	0.275	0.413	0.44399	0.287	0.517	0.639
	11231	0.786	0.763	0.887	0.733	0.817	0.83	0.678671	0.767	0.818	0.799
	11232	0.732	0.691	0.887	0.683	0.719	0.781	0.653282	0.711	0.783	0.762
	11233	0.718	0.673	0.887	0.67	0.693	0.768	0.646671	0.696	0.774	0.753
	11234	0.571	0.532	0.697	0.646	0.48	0.585	0.540193	0.483	0.644	0.69
	11235	0.419	0.385	0.499	0.621	0.258	0.395	0.429671	0.262	0.508	0.626
	11241	0.652	0.632	0.677	0.687	0.627	0.645	0.56841	0.555	0.676	0.705
	11242	0.598	0.561	0.677	0.637	0.528	0.596	0.543021	0.498	0.647	0.668
	11243	0.584	0.542	0.677	0.624	0.503	0.583	0.53641	0.484	0.64	0.659
	11244	0.437	0.435	0.55	0.6	0.335	0.457	0.457179	0.323	0.532	0.596
	11245	0.285	0.324	0.418	0.575	0.161	0.326	0.37494	0.157	0.421	0.532
	11251	0.452	0.436	0.361	0.619	0.34	0.367	0.402671	0.235	0.463	0.564
	11252	0.398	0.364	0.361	0.569	0.242	0.318	0.377282	0.179	0.443	0.527
	11253	0.384	0.346	0.361	0.556	0.216	0.305	0.370671	0.164	0.437	0.518
	11254	0.237	0.29	0.329	0.532	0.118	0.265	0.332398	0.083	0.365	0.455
	11255	0.085	0.232	0.296	0.507	0.015	0.223	0.292671	-0.001	0.289	0.391
	11311	0.838	0.844	0.999	0.804	0.897	0.905	0.739	0.883	0.86	0.857
	11312	0.784	0.773	0.999	0.754	0.799	0.856	0.713611	0.827	0.839	0.821
	11313	0.77	0.754	0.999	0.741	0.773	0.843	0.707	0.812	0.833	0.811
	11314	0.623	0.613	0.809	0.717	0.56	0.66	0.600522	0.599	0.694	0.749
	11315	0.471	0.466	0.611	0.692	0.338	0.47	0.49	0.378	0.55	0.684
	11321	0.788	0.754	0.909	0.74	0.828	0.834	0.681319	0.785	0.825	0.803
	11322	0.734	0.683	0.909	0.69	0.73	0.785	0.65593	0.728	0.79	0.767
	11323	0.72	0.664	0.909	0.677	0.704	0.772	0.649319	0.714	0.781	0.757
	11324	0.574	0.523	0.719	0.653	0.491	0.589	0.54284	0.501	0.65	0.695
	11325	0.421	0.376	0.521	0.628	0.269	0.399	0.432319	0.28	0.515	0.63
	11331	0.776	0.732	0.887	0.724	0.811	0.816	0.667	0.76	0.816	0.79
	11332	0.722	0.661	0.887	0.674	0.713	0.767	0.641611	0.704	0.778	0.754
	11333	0.708	0.642	0.887	0.661	0.687	0.754	0.635	0.689	0.768	0.744
	11334	0.561	0.501	0.697	0.637	0.474	0.571	0.528522	0.476	0.639	0.682
	11335	0.409	0.354	0.499	0.612	0.252	0.381	0.418	0.255	0.506	0.617
	11341	0.643	0.601	0.677	0.679	0.62	0.631	0.556739	0.548	0.675	0.696
	11342	0.589	0.53	0.677	0.629	0.522	0.582	0.53135	0.491	0.643	0.66
	11343	0.575	0.511	0.677	0.616	0.496	0.569	0.524739	0.477	0.635	0.65
	11344	0.428	0.404	0.55	0.591	0.329	0.443	0.445508	0.316	0.529	0.588
	11345	0.276	0.293	0.418	0.567	0.155	0.312	0.363269	0.15	0.419	0.523
	11351	0.442	0.405	0.361	0.61	0.334	0.353	0.391	0.228	0.463	0.555
	11352	0.388	0.334	0.361	0.56	0.236	0.304	0.365611	0.172	0.441	0.519
	11353	0.374	0.315	0.361	0.547	0.21	0.291	0.359	0.157	0.435	0.509
	11354	0.227	0.259	0.329	0.523	0.111	0.251	0.320727	0.076	0.363	0.447
	11355	0.075	0.201	0.296	0.498	0.009	0.209	0.281	-0.008	0.289	0.382
	11411	0.807	0.776	0.893	0.775	0.812	0.769	0.673971	0.776	0.783	0.827
	11412	0.753	0.705	0.893	0.725	0.714	0.72	0.648582	0.719	0.764	0.79
	11413	0.739	0.686	0.893	0.712	0.688	0.707	0.641971	0.705	0.759	0.781
	11414	0.592	0.573	0.755	0.688	0.512	0.571	0.557893	0.535	0.641	0.719
	11415	0.44	0.455	0.611	0.663	0.33	0.429	0.470623	0.359	0.518	0.654
	11421	0.757	0.686	0.803	0.711	0.743	0.697	0.616289	0.677	0.751	0.773
	11422	0.703	0.615	0.803	0.661	0.645	0.648	0.5909	0.621	0.721	0.737
	11423	0.689	0.596	0.803	0.648	0.619	0.635	0.584289	0.606	0.713	0.727
	11424	0.542	0.483	0.665	0.624	0.443	0.499	0.500212	0.437	0.601	0.665
	11425	0.39	0.365	0.521	0.599	0.261	0.358	0.412941	0.26	0.485	0.6
	11431	0.745	0.664	0.781	0.695	0.726	0.68	0.601971	0.653	0.742	0.76
	11432	0.691	0.593	0.781	0.645	0.628	0.631	0.576582	0.596	0.71	0.723
	11433	0.677	0.574	0.781	0.632	0.602	0.618	0.569971	0.582	0.701	0.714
	11434	0.53	0.461	0.643	0.608	0.426	0.482	0.485893	0.412	0.591	0.652
	11435	0.378	0.343	0.499	0.583	0.244	0.34	0.398623	0.236	0.477	0.587
	11441	0.611	0.556	0.613	0.649	0.566	0.533	0.509947	0.475	0.618	0.666
	11442	0.557	0.485	0.613	0.599	0.468	0.484	0.484558	0.419	0.591	0.629
	11443	0.543	0.466	0.613	0.586	0.442	0.471	0.477947	0.404	0.584	0.62
	11444	0.396	0.376	0.517	0.562	0.297	0.373	0.412168	0.27	0.49	0.558
	11445	0.244	0.282	0.418	0.537	0.147	0.272	0.343891	0.131	0.393	0.493
	11451	0.411	0.394	0.361	0.581	0.326	0.312	0.371623	0.209	0.431	0.525
	11452	0.357	0.323	0.361	0.531	0.227	0.263	0.346234	0.153	0.412	0.488
	11453	0.343	0.304	0.361	0.518	0.202	0.25	0.339623	0.138	0.406	0.479
	11454	0.196	0.248	0.329	0.494	0.103	0.21	0.301349	0.057	0.338	0.417
	11455	0.044	0.19	0.296	0.469	0.001	0.168	0.261623	-0.027	0.266	0.352
	11511	0.742	0.637	0.676	0.715	0.638	0.49	0.541	0.556	0.626	0.765
	11512	0.688	0.566	0.676	0.665	0.54	0.441	0.515611	0.5	0.613	0.729
	11513	0.674	0.547	0.676	0.652	0.514	0.428	0.509	0.485	0.609	0.719
	11514	0.527	0.491	0.644	0.628	0.415	0.388	0.470727	0.404	0.532	0.657
	11515	0.375	0.433	0.611	0.603	0.313	0.346	0.431	0.32	0.452	0.592
	11521	0.692	0.547	0.586	0.651	0.569	0.419	0.483319	0.458	0.599	0.711
	11522	0.638	0.476	0.586	0.601	0.471	0.37	0.45793	0.401	0.579	0.675
	11523	0.624	0.457	0.586	0.588	0.445	0.357	0.451319	0.387	0.574	0.665
	11524	0.478	0.401	0.554	0.564	0.347	0.317	0.413045	0.306	0.501	0.603
	11525	0.325	0.343	0.521	0.539	0.244	0.275	0.373319	0.222	0.425	0.538
	11531	0.68	0.525	0.564	0.635	0.552	0.401	0.469	0.433	0.592	0.698
	11532	0.626	0.454	0.564	0.585	0.454	0.352	0.443611	0.377	0.571	0.662
	11533	0.612	0.435	0.564	0.572	0.428	0.339	0.437	0.362	0.565	0.652
	11534	0.465	0.379	0.532	0.548	0.329	0.299	0.398727	0.281	0.493	0.59
	11535	0.313	0.321	0.499	0.523	0.227	0.257	0.359	0.197	0.418	0.525
	11541	0.547	0.464	0.483	0.59	0.455	0.332	0.414269	0.328	0.501	0.604
	11542	0.493	0.392	0.483	0.54	0.357	0.283	0.38888	0.272	0.483	0.568
	11543	0.479	0.374	0.483	0.527	0.331	0.27	0.382269	0.257	0.478	0.558
	11544	0.332	0.318	0.451	0.502	0.232	0.23	0.343996	0.176	0.41	0.496
	11545	0.18	0.26	0.418	0.478	0.13	0.188	0.304269	0.092	0.339	0.431
	11551	0.346	0.372	0.361	0.521	0.309	0.229	0.332	0.17	0.365	0.463
	11552	0.292	0.301	0.361	0.471	0.211	0.18	0.306611	0.114	0.352	0.427
	11553	0.278	0.282	0.361	0.458	0.185	0.167	0.3	0.099	0.348	0.417
	11554	0.131	0.226	0.329	0.434	0.086	0.127	0.261727	0.018	0.285	0.355
	11555	-0.021	0.168	0.296	0.409	-0.016	0.085	0.222	-0.066	0.22	0.29
	12111	0.853	0.823	0.927	0.829	0.873	0.868	0.731053	0.846	0.854	0.823
	12112	0.784	0.752	0.927	0.758	0.765	0.816	0.678844	0.779	0.815	0.787
	12113	0.766	0.733	0.927	0.74	0.737	0.802	0.665249	0.761	0.805	0.777
	12114	0.619	0.592	0.736	0.716	0.523	0.619	0.558771	0.548	0.665	0.715
	12115	0.467	0.445	0.539	0.691	0.302	0.429	0.448249	0.327	0.52	0.65
	12121	0.788	0.734	0.837	0.744	0.794	0.794	0.64629	0.737	0.802	0.77
	12122	0.731	0.662	0.837	0.69	0.694	0.744	0.615568	0.678	0.765	0.733
	12123	0.716	0.644	0.837	0.676	0.668	0.731	0.607568	0.663	0.756	0.724
	12124	0.569	0.502	0.646	0.652	0.454	0.548	0.501089	0.45	0.623	0.661
	12125	0.417	0.356	0.449	0.627	0.233	0.358	0.390568	0.229	0.486	0.597
	12131	0.772	0.711	0.815	0.723	0.775	0.775	0.625249	0.709	0.789	0.756
	12132	0.718	0.64	0.815	0.673	0.676	0.726	0.59986	0.653	0.753	0.72
	12133	0.704	0.621	0.815	0.66	0.651	0.713	0.593249	0.638	0.743	0.71
	12134	0.557	0.48	0.624	0.636	0.437	0.53	0.486771	0.425	0.613	0.648
	12135	0.405	0.333	0.427	0.611	0.216	0.34	0.376249	0.204	0.478	0.583
	12141	0.638	0.581	0.604	0.678	0.584	0.591	0.514988	0.497	0.647	0.663
	12142	0.584	0.509	0.604	0.628	0.486	0.541	0.489599	0.441	0.617	0.626
	12143	0.57	0.491	0.604	0.615	0.46	0.529	0.482988	0.426	0.609	0.617
	12144	0.423	0.384	0.477	0.591	0.293	0.403	0.403757	0.266	0.502	0.554
	12145	0.271	0.272	0.346	0.566	0.119	0.272	0.321518	0.099	0.39	0.49
	12151	0.438	0.384	0.289	0.609	0.298	0.312	0.349249	0.177	0.433	0.521
	12152	0.384	0.313	0.289	0.559	0.199	0.263	0.32386	0.121	0.413	0.485
	12153	0.37	0.294	0.289	0.546	0.174	0.25	0.317249	0.106	0.408	0.475
	12154	0.223	0.239	0.257	0.522	0.075	0.21	0.278976	0.025	0.335	0.413
	12155	0.071	0.18	0.224	0.497	-0.027	0.168	0.239249	-0.059	0.259	0.348
	12211	0.799	0.698	0.927	0.773	0.837	0.808	0.656607	0.806	0.828	0.789
	12212	0.742	0.627	0.927	0.719	0.737	0.758	0.625913	0.748	0.792	0.752
	12213	0.727	0.608	0.927	0.705	0.711	0.746	0.61792	0.733	0.782	0.743
	12214	0.58	0.467	0.736	0.681	0.498	0.562	0.511442	0.52	0.65	0.681
	12215	0.428	0.32	0.539	0.656	0.276	0.373	0.40092	0.299	0.513	0.616
	12221	0.746	0.609	0.837	0.705	0.767	0.736	0.593568	0.706	0.778	0.735
	12222	0.692	0.537	0.837	0.654	0.668	0.687	0.567125	0.649	0.731	0.699
	12223	0.677	0.519	0.837	0.641	0.642	0.674	0.560239	0.634	0.719	0.689
	12224	0.531	0.377	0.646	0.617	0.429	0.491	0.45376	0.421	0.595	0.627
	12225	0.378	0.231	0.449	0.592	0.207	0.301	0.343239	0.2	0.467	0.562
	12231	0.733	0.586	0.815	0.688	0.749	0.719	0.57792	0.681	0.765	0.722
	12232	0.679	0.515	0.815	0.638	0.651	0.669	0.552531	0.624	0.716	0.685
	12233	0.665	0.496	0.815	0.625	0.625	0.657	0.54592	0.61	0.703	0.676
	12234	0.518	0.355	0.624	0.601	0.412	0.473	0.439442	0.397	0.581	0.614
	12235	0.366	0.208	0.427	0.576	0.19	0.284	0.32892	0.176	0.455	0.549
	12241	0.6	0.456	0.604	0.642	0.559	0.534	0.467659	0.468	0.63	0.628
	12242	0.546	0.384	0.604	0.592	0.46	0.484	0.44227	0.412	0.587	0.592
	12243	0.532	0.366	0.604	0.579	0.435	0.472	0.435659	0.397	0.576	0.582
	12244	0.385	0.258	0.477	0.555	0.267	0.346	0.356428	0.237	0.477	0.52
	12245	0.233	0.147	0.346	0.53	0.093	0.215	0.274189	0.071	0.374	0.455
	12251	0.399	0.259	0.289	0.574	0.272	0.256	0.30192	0.149	0.426	0.487
	12252	0.345	0.188	0.289	0.524	0.174	0.206	0.276531	0.092	0.393	0.45
	12253	0.331	0.169	0.289	0.511	0.148	0.194	0.26992	0.078	0.385	0.441
	12254	0.184	0.113	0.257	0.487	0.049	0.153	0.231647	-0.003	0.32	0.379
	12255	0.032	0.055	0.224	0.462	-0.053	0.112	0.19192	-0.088	0.252	0.314
	12311	0.786	0.667	0.927	0.759	0.829	0.793	0.638249	0.796	0.822	0.78
	12312	0.732	0.596	0.927	0.709	0.73	0.744	0.61286	0.74	0.786	0.744
	12313	0.718	0.577	0.927	0.696	0.705	0.731	0.606249	0.725	0.776	0.734
	12314	0.571	0.436	0.736	0.672	0.491	0.548	0.499771	0.512	0.646	0.672
	12315	0.419	0.289	0.539	0.647	0.27	0.358	0.389249	0.291	0.511	0.607
	12321	0.736	0.578	0.837	0.695	0.76	0.722	0.580568	0.698	0.772	0.727
	12322	0.682	0.506	0.837	0.645	0.661	0.673	0.555179	0.642	0.723	0.69
	12323	0.668	0.488	0.837	0.632	0.636	0.66	0.548568	0.627	0.71	0.681
	12324	0.521	0.346	0.646	0.608	0.422	0.477	0.442089	0.414	0.588	0.618
	12325	0.369	0.2	0.449	0.583	0.201	0.287	0.331568	0.193	0.462	0.554
	12331	0.724	0.555	0.815	0.679	0.743	0.704	0.566249	0.673	0.759	0.713
	12332	0.67	0.484	0.815	0.629	0.644	0.655	0.54086	0.617	0.707	0.677
	12333	0.656	0.465	0.815	0.616	0.619	0.642	0.534249	0.602	0.693	0.667
	12334	0.509	0.324	0.624	0.592	0.405	0.459	0.427771	0.389	0.574	0.605
	12335	0.357	0.177	0.427	0.567	0.184	0.269	0.317249	0.168	0.449	0.54
	12341	0.59	0.425	0.604	0.634	0.552	0.52	0.455988	0.461	0.625	0.62
	12342	0.536	0.353	0.604	0.584	0.454	0.47	0.430599	0.405	0.58	0.583
	12343	0.522	0.335	0.604	0.571	0.428	0.458	0.423988	0.39	0.568	0.574
	12344	0.375	0.228	0.477	0.547	0.261	0.332	0.344757	0.23	0.471	0.511
	12345	0.223	0.116	0.346	0.522	0.087	0.201	0.262518	0.063	0.37	0.447
	12351	0.39	0.228	0.289	0.565	0.266	0.241	0.290249	0.141	0.424	0.478
	12352	0.336	0.157	0.289	0.515	0.167	0.192	0.26486	0.085	0.388	0.442
	12353	0.322	0.138	0.289	0.502	0.142	0.179	0.258249	0.07	0.379	0.432
	12354	0.175	0.083	0.257	0.478	0.043	0.139	0.219976	-0.011	0.316	0.37
	12355	0.023	0.024	0.224	0.453	-0.059	0.097	0.180249	-0.095	0.25	0.305
	12411	0.754	0.599	0.821	0.73	0.744	0.657	0.57322	0.689	0.748	0.75
	12412	0.7	0.528	0.821	0.68	0.645	0.608	0.547831	0.633	0.717	0.714
	12413	0.686	0.509	0.821	0.667	0.62	0.595	0.54122	0.618	0.709	0.704
	12414	0.539	0.396	0.682	0.643	0.444	0.459	0.457142	0.448	0.597	0.642
	12415	0.387	0.279	0.539	0.618	0.262	0.318	0.369872	0.272	0.482	0.577
	12421	0.704	0.51	0.731	0.666	0.675	0.586	0.515538	0.591	0.703	0.697
	12422	0.65	0.438	0.731	0.616	0.576	0.537	0.490149	0.534	0.659	0.66
	12423	0.636	0.42	0.731	0.603	0.551	0.524	0.483538	0.52	0.648	0.651
	12424	0.49	0.306	0.592	0.579	0.375	0.388	0.399461	0.35	0.545	0.588
	12425	0.337	0.189	0.449	0.554	0.193	0.246	0.31219	0.174	0.438	0.524
	12431	0.692	0.487	0.709	0.65	0.658	0.568	0.50122	0.566	0.692	0.683
	12432	0.638	0.416	0.709	0.6	0.559	0.519	0.475831	0.51	0.645	0.647
	12433	0.624	0.397	0.709	0.587	0.534	0.506	0.46922	0.495	0.632	0.637
	12434	0.477	0.284	0.57	0.563	0.358	0.37	0.385142	0.325	0.531	0.575
	12435	0.325	0.167	0.427	0.538	0.176	0.229	0.297872	0.149	0.427	0.51
	12441	0.559	0.38	0.541	0.604	0.498	0.421	0.409196	0.389	0.573	0.589
	12442	0.505	0.308	0.541	0.554	0.399	0.372	0.383807	0.332	0.533	0.553
	12443	0.491	0.29	0.541	0.541	0.374	0.359	0.377196	0.318	0.522	0.543
	12444	0.344	0.199	0.445	0.517	0.229	0.262	0.311417	0.184	0.437	0.481
	12445	0.192	0.106	0.346	0.492	0.078	0.16	0.24314	0.044	0.348	0.416
	12451	0.358	0.218	0.289	0.536	0.258	0.201	0.270872	0.122	0.395	0.448
	12452	0.304	0.146	0.289	0.486	0.159	0.152	0.245483	0.066	0.364	0.412
	12453	0.29	0.128	0.289	0.473	0.134	0.139	0.238872	0.051	0.356	0.402
	12454	0.143	0.072	0.257	0.449	0.035	0.099	0.200598	-0.03	0.295	0.34
	12455	-0.009	0.014	0.224	0.424	-0.068	0.057	0.160872	-0.114	0.23	0.275
	12511	0.69	0.46	0.604	0.67	0.57	0.378	0.440249	0.469	0.596	0.688
	12512	0.636	0.389	0.604	0.62	0.471	0.329	0.41486	0.413	0.576	0.652
	12513	0.622	0.37	0.604	0.607	0.446	0.316	0.408249	0.398	0.571	0.642
	12514	0.475	0.315	0.572	0.583	0.347	0.276	0.369976	0.317	0.498	0.58
	12515	0.323	0.256	0.539	0.558	0.245	0.234	0.330249	0.233	0.422	0.515
	12521	0.64	0.371	0.514	0.606	0.501	0.307	0.382568	0.371	0.562	0.635
	12522	0.586	0.299	0.514	0.556	0.402	0.258	0.357179	0.315	0.529	0.598
	12523	0.572	0.281	0.514	0.543	0.377	0.245	0.350568	0.3	0.521	0.589
	12524	0.425	0.225	0.482	0.519	0.278	0.205	0.312294	0.219	0.456	0.526
	12525	0.273	0.167	0.449	0.494	0.176	0.163	0.272568	0.135	0.388	0.462
	12531	0.628	0.348	0.492	0.59	0.484	0.289	0.368249	0.346	0.554	0.621
	12532	0.574	0.277	0.492	0.54	0.385	0.24	0.34286	0.29	0.518	0.585
	12533	0.56	0.258	0.492	0.527	0.36	0.227	0.336249	0.275	0.508	0.575
	12534	0.413	0.203	0.46	0.503	0.261	0.187	0.297976	0.194	0.445	0.513
	12535	0.261	0.144	0.427	0.478	0.159	0.145	0.258249	0.11	0.38	0.448
	12541	0.494	0.287	0.411	0.545	0.387	0.221	0.313518	0.241	0.466	0.528
	12542	0.44	0.216	0.411	0.495	0.288	0.172	0.288129	0.185	0.437	0.491
	12543	0.426	0.197	0.411	0.482	0.263	0.159	0.281518	0.17	0.429	0.482
	12544	0.279	0.141	0.379	0.458	0.164	0.119	0.243245	0.089	0.368	0.419
	12545	0.127	0.083	0.346	0.433	0.062	0.077	0.203518	0.005	0.304	0.355
	12551	0.294	0.195	0.289	0.476	0.241	0.117	0.231249	0.083	0.335	0.386
	12552	0.24	0.124	0.289	0.426	0.142	0.068	0.20586	0.027	0.315	0.35
	12553	0.226	0.105	0.289	0.413	0.117	0.055	0.199249	0.012	0.31	0.34
	12554	0.079	0.05	0.257	0.389	0.018	0.015	0.160976	-0.069	0.251	0.278
	12555	-0.074	-0.009	0.224	0.364	-0.084	-0.027	0.121249	-0.153	0.19	0.213
	13111	0.823	0.788	0.912	0.794	0.847	0.842	0.677	0.815	0.825	0.808
	13112	0.769	0.717	0.912	0.744	0.749	0.793	0.651611	0.759	0.803	0.772
	13113	0.755	0.698	0.912	0.731	0.723	0.78	0.645	0.744	0.797	0.762
	13114	0.608	0.557	0.722	0.707	0.51	0.597	0.538522	0.531	0.658	0.7
	13115	0.456	0.41	0.524	0.682	0.288	0.407	0.428	0.31	0.514	0.635
	13121	0.773	0.698	0.822	0.73	0.778	0.771	0.619319	0.717	0.79	0.754
	13122	0.719	0.627	0.822	0.68	0.68	0.722	0.59393	0.66	0.754	0.718
	13123	0.705	0.608	0.822	0.667	0.654	0.709	0.587319	0.646	0.745	0.708
	13124	0.559	0.467	0.632	0.643	0.441	0.526	0.48084	0.433	0.614	0.646
	13125	0.406	0.32	0.434	0.618	0.219	0.336	0.370319	0.212	0.479	0.581
	13131	0.761	0.676	0.8	0.714	0.761	0.753	0.605	0.692	0.781	0.741
	13132	0.707	0.605	0.8	0.664	0.663	0.704	0.579611	0.636	0.742	0.705
	13133	0.693	0.586	0.8	0.651	0.637	0.691	0.573	0.621	0.732	0.695
	13134	0.546	0.445	0.61	0.627	0.424	0.508	0.466522	0.408	0.603	0.633
	13135	0.394	0.298	0.412	0.602	0.202	0.318	0.356	0.187	0.47	0.568
	13141	0.628	0.545	0.59	0.669	0.57	0.568	0.494739	0.48	0.64	0.647
	13142	0.574	0.474	0.59	0.619	0.472	0.519	0.46935	0.423	0.608	0.611
	13143	0.56	0.455	0.59	0.606	0.446	0.506	0.462739	0.409	0.599	0.601
	13144	0.413	0.348	0.463	0.581	0.279	0.38	0.383508	0.248	0.493	0.539
	13145	0.261	0.237	0.331	0.557	0.105	0.249	0.301269	0.082	0.383	0.474
	13151	0.427	0.349	0.274	0.6	0.284	0.29	0.329	0.16	0.427	0.506
	13152	0.373	0.278	0.274	0.55	0.186	0.241	0.303611	0.104	0.406	0.47
	13153	0.359	0.259	0.274	0.537	0.16	0.228	0.297	0.089	0.4	0.46
	13154	0.212	0.203	0.242	0.513	0.061	0.188	0.258727	0.008	0.328	0.398
	13155	0.06	0.145	0.209	0.488	-0.041	0.146	0.219	-0.076	0.253	0.333
	13211	0.785	0.663	0.912	0.759	0.821	0.785	0.629671	0.786	0.816	0.774
	13212	0.731	0.591	0.912	0.709	0.723	0.736	0.604282	0.73	0.781	0.737
	13213	0.717	0.573	0.912	0.696	0.697	0.723	0.597671	0.715	0.771	0.728
	13214	0.57	0.432	0.722	0.672	0.484	0.54	0.491193	0.502	0.641	0.665
	13215	0.418	0.285	0.524	0.647	0.262	0.35	0.380671	0.281	0.505	0.601
	13221	0.735	0.573	0.822	0.695	0.752	0.714	0.57199	0.688	0.767	0.72
	13222	0.681	0.502	0.822	0.645	0.654	0.665	0.546601	0.631	0.718	0.683
	13223	0.667	0.483	0.822	0.632	0.628	0.652	0.53999	0.617	0.705	0.674
	13224	0.52	0.342	0.632	0.608	0.415	0.469	0.433511	0.404	0.583	0.612
	13225	0.368	0.195	0.434	0.583	0.193	0.279	0.32299	0.183	0.456	0.547
	13231	0.723	0.551	0.8	0.679	0.735	0.696	0.557671	0.663	0.755	0.707
	13232	0.669	0.479	0.8	0.629	0.637	0.647	0.532282	0.607	0.702	0.67
	13233	0.655	0.461	0.8	0.616	0.611	0.634	0.525671	0.592	0.689	0.661
	13234	0.508	0.32	0.61	0.592	0.398	0.451	0.419193	0.379	0.569	0.598
	13235	0.356	0.173	0.412	0.567	0.176	0.261	0.308671	0.158	0.444	0.534
	13241	0.589	0.42	0.59	0.633	0.545	0.511	0.44741	0.451	0.62	0.613
	13242	0.535	0.349	0.59	0.583	0.446	0.462	0.422021	0.394	0.575	0.576
	13243	0.521	0.33	0.59	0.57	0.421	0.449	0.41541	0.38	0.563	0.567
	13244	0.374	0.223	0.463	0.546	0.253	0.323	0.336179	0.219	0.466	0.504
	13245	0.222	0.112	0.331	0.521	0.079	0.192	0.25394	0.053	0.364	0.44
	13251	0.389	0.224	0.274	0.565	0.258	0.233	0.281671	0.131	0.418	0.472
	13252	0.335	0.152	0.274	0.515	0.16	0.184	0.256282	0.075	0.383	0.435
	13253	0.321	0.134	0.274	0.502	0.134	0.171	0.249671	0.06	0.374	0.426
	13254	0.174	0.078	0.242	0.478	0.036	0.131	0.211398	-0.021	0.311	0.363
	13255	0.022	0.02	0.209	0.453	-0.067	0.089	0.171671	-0.105	0.244	0.299
	13311	0.775	0.632	0.912	0.75	0.815	0.771	0.618	0.779	0.814	0.765
	13312	0.721	0.561	0.912	0.7	0.717	0.722	0.592611	0.723	0.775	0.729
	13313	0.707	0.542	0.912	0.687	0.691	0.709	0.586	0.708	0.765	0.719
	13314	0.56	0.401	0.722	0.663	0.478	0.526	0.479522	0.495	0.636	0.657
	13315	0.408	0.254	0.524	0.638	0.256	0.336	0.369	0.274	0.503	0.592
	13321	0.725	0.542	0.822	0.686	0.746	0.7	0.560319	0.681	0.761	0.711
	13322	0.671	0.471	0.822	0.636	0.648	0.651	0.53493	0.624	0.709	0.675
	13323	0.657	0.452	0.822	0.623	0.622	0.638	0.528319	0.61	0.695	0.665
	13324	0.511	0.311	0.632	0.599	0.409	0.455	0.42184	0.397	0.575	0.603
	13325	0.358	0.164	0.434	0.574	0.187	0.265	0.311319	0.176	0.451	0.538
	13331	0.713	0.52	0.8	0.67	0.729	0.682	0.546	0.656	0.748	0.698
	13332	0.659	0.449	0.8	0.62	0.631	0.633	0.520611	0.6	0.693	0.662
	13333	0.645	0.43	0.8	0.607	0.605	0.62	0.514	0.585	0.678	0.652
	13334	0.498	0.289	0.61	0.583	0.392	0.437	0.407522	0.372	0.56	0.59
	13335	0.346	0.142	0.412	0.558	0.17	0.247	0.297	0.151	0.438	0.525
	13341	0.58	0.389	0.59	0.625	0.538	0.497	0.435739	0.444	0.615	0.604
	13342	0.526	0.318	0.59	0.575	0.44	0.448	0.41035	0.387	0.567	0.568
	13343	0.512	0.299	0.59	0.562	0.414	0.435	0.403739	0.373	0.554	0.558
	13344	0.365	0.192	0.463	0.537	0.247	0.309	0.324508	0.212	0.459	0.496
	13345	0.213	0.081	0.331	0.513	0.073	0.178	0.242269	0.046	0.36	0.431
	13351	0.379	0.193	0.274	0.556	0.252	0.219	0.27	0.124	0.416	0.463
	13352	0.325	0.122	0.274	0.506	0.154	0.17	0.244611	0.068	0.378	0.427
	13353	0.311	0.103	0.274	0.493	0.128	0.157	0.238	0.053	0.368	0.417
	13354	0.164	0.047	0.242	0.469	0.029	0.117	0.199727	-0.028	0.306	0.355
	13355	0.012	-0.011	0.209	0.444	-0.073	0.075	0.16	-0.112	0.242	0.29
	13411	0.744	0.564	0.806	0.721	0.73	0.635	0.552971	0.672	0.74	0.735
	13412	0.69	0.493	0.806	0.671	0.632	0.586	0.527582	0.615	0.707	0.698
	13413	0.676	0.474	0.806	0.658	0.606	0.573	0.520971	0.601	0.699	0.689
	13414	0.529	0.361	0.668	0.634	0.43	0.437	0.436893	0.431	0.589	0.627
	13415	0.377	0.243	0.524	0.609	0.248	0.295	0.349623	0.255	0.474	0.562
	13421	0.694	0.474	0.716	0.657	0.661	0.563	0.495289	0.573	0.693	0.681
	13422	0.64	0.403	0.716	0.607	0.563	0.514	0.4699	0.517	0.647	0.645
	13423	0.626	0.384	0.716	0.594	0.537	0.501	0.463289	0.502	0.635	0.635
	13424	0.479	0.271	0.578	0.57	0.361	0.365	0.379212	0.333	0.533	0.573
	13425	0.327	0.153	0.434	0.545	0.179	0.224	0.291941	0.156	0.428	0.508
	13431	0.682	0.452	0.694	0.641	0.644	0.546	0.480971	0.549	0.682	0.668
	13432	0.628	0.381	0.694	0.591	0.546	0.497	0.455582	0.492	0.632	0.631
	13433	0.614	0.362	0.694	0.578	0.52	0.484	0.448971	0.478	0.619	0.622
	13434	0.467	0.249	0.556	0.554	0.344	0.348	0.364893	0.308	0.519	0.56
	13435	0.315	0.131	0.412	0.529	0.162	0.206	0.277623	0.132	0.416	0.495
	13441	0.548	0.344	0.526	0.595	0.484	0.399	0.388947	0.371	0.564	0.574
	13442	0.494	0.273	0.526	0.545	0.386	0.35	0.363558	0.315	0.521	0.537
	13443	0.48	0.254	0.526	0.532	0.36	0.337	0.356947	0.3	0.51	0.528
	13444	0.333	0.164	0.43	0.508	0.215	0.239	0.291168	0.166	0.426	0.466
	13445	0.181	0.07	0.331	0.483	0.065	0.138	0.222891	0.027	0.339	0.401
	13451	0.348	0.182	0.274	0.527	0.244	0.178	0.250623	0.105	0.387	0.433
	13452	0.294	0.111	0.274	0.477	0.145	0.129	0.225234	0.049	0.355	0.396
	13453	0.28	0.092	0.274	0.464	0.12	0.116	0.218623	0.034	0.346	0.387
	13454	0.133	0.036	0.242	0.44	0.021	0.076	0.180349	-0.047	0.286	0.325
	13455	-0.02	-0.022	0.209	0.415	-0.081	0.034	0.140623	-0.131	0.223	0.26
	13511	0.679	0.425	0.589	0.661	0.556	0.356	0.42	0.452	0.59	0.673
	13512	0.625	0.354	0.589	0.611	0.458	0.307	0.394611	0.396	0.569	0.637
	13513	0.611	0.335	0.589	0.598	0.432	0.294	0.388	0.381	0.563	0.627
	13514	0.464	0.279	0.557	0.574	0.333	0.254	0.349727	0.3	0.491	0.565
	13515	0.312	0.221	0.524	0.549	0.231	0.212	0.31	0.216	0.416	0.5
	13521	0.629	0.335	0.499	0.597	0.487	0.285	0.362319	0.354	0.555	0.619
	13522	0.575	0.264	0.499	0.547	0.389	0.236	0.33693	0.297	0.519	0.583
	13523	0.561	0.245	0.499	0.534	0.363	0.223	0.330319	0.283	0.51	0.573
	13524	0.415	0.189	0.467	0.51	0.265	0.183	0.292045	0.202	0.447	0.511
	13525	0.262	0.131	0.434	0.485	0.162	0.141	0.252319	0.118	0.381	0.446
	13531	0.617	0.313	0.477	0.581	0.47	0.267	0.348	0.329	0.546	0.606
	13532	0.563	0.242	0.477	0.531	0.372	0.218	0.322611	0.273	0.507	0.57
	13533	0.549	0.223	0.477	0.518	0.346	0.205	0.316	0.258	0.497	0.56
	13534	0.402	0.167	0.445	0.494	0.247	0.165	0.277727	0.177	0.436	0.498
	13535	0.25	0.109	0.412	0.469	0.145	0.123	0.238	0.093	0.372	0.433
	13541	0.484	0.252	0.396	0.536	0.373	0.198	0.293269	0.224	0.459	0.512
	13542	0.43	0.18	0.396	0.486	0.275	0.149	0.26788	0.168	0.427	0.476
	13543	0.416	0.162	0.396	0.473	0.249	0.136	0.261269	0.153	0.419	0.466
	13544	0.269	0.106	0.364	0.448	0.15	0.096	0.222996	0.072	0.359	0.404
	13545	0.117	0.048	0.331	0.424	0.048	0.054	0.183269	-0.012	0.297	0.339
	13551	0.283	0.16	0.274	0.467	0.227	0.095	0.211	0.066	0.329	0.371
	13552	0.229	0.089	0.274	0.417	0.129	0.046	0.185611	0.01	0.308	0.335
	13553	0.215	0.07	0.274	0.404	0.103	0.033	0.179	-0.005	0.302	0.325
	13554	0.068	0.014	0.242	0.38	0.004	-0.007	0.140727	-0.086	0.244	0.263
	13555	-0.084	-0.044	0.209	0.355	-0.098	-0.049	0.101	-0.17	0.184	0.198
	14111	0.792	0.718	0.812	0.782	0.773	0.729	0.613806	0.723	0.753	0.774
	14112	0.738	0.647	0.812	0.732	0.675	0.68	0.588417	0.667	0.733	0.738
	14113	0.724	0.628	0.812	0.719	0.649	0.667	0.581806	0.652	0.728	0.728
	14114	0.577	0.507	0.661	0.695	0.464	0.518	0.491905	0.471	0.604	0.666
	14115	0.425	0.382	0.503	0.67	0.271	0.365	0.39859	0.283	0.475	0.601
	14121	0.742	0.628	0.723	0.718	0.704	0.657	0.556124	0.624	0.72	0.721
	14122	0.688	0.557	0.723	0.668	0.606	0.608	0.530735	0.568	0.688	0.684
	14123	0.674	0.538	0.723	0.655	0.58	0.595	0.524124	0.553	0.68	0.675
	14124	0.527	0.418	0.571	0.631	0.395	0.447	0.434223	0.373	0.563	0.612
	14125	0.375	0.293	0.413	0.606	0.202	0.293	0.340909	0.185	0.442	0.548
	14131	0.73	0.606	0.7	0.702	0.687	0.64	0.541806	0.6	0.712	0.707
	14132	0.676	0.535	0.7	0.652	0.589	0.591	0.516417	0.544	0.677	0.671
	14133	0.662	0.516	0.7	0.639	0.563	0.578	0.509806	0.529	0.668	0.661
	14134	0.515	0.395	0.549	0.615	0.378	0.429	0.419905	0.348	0.553	0.599
	14135	0.363	0.27	0.391	0.59	0.185	0.276	0.32659	0.16	0.434	0.534
	14141	0.596	0.492	0.522	0.657	0.519	0.483	0.445041	0.414	0.583	0.613
	14142	0.542	0.421	0.522	0.607	0.421	0.434	0.419652	0.357	0.554	0.577
	14143	0.528	0.402	0.522	0.594	0.395	0.421	0.413041	0.343	0.546	0.567
	14144	0.382	0.308	0.418	0.57	0.245	0.316	0.343766	0.202	0.45	0.505
	14145	0.229	0.209	0.31	0.545	0.088	0.207	0.271859	0.055	0.349	0.44
	14151	0.396	0.321	0.253	0.588	0.267	0.248	0.29959	0.133	0.388	0.472
	14152	0.342	0.25	0.253	0.538	0.169	0.198	0.274202	0.077	0.369	0.436
	14153	0.328	0.231	0.253	0.525	0.143	0.186	0.26759	0.062	0.364	0.426
	14154	0.181	0.175	0.221	0.501	0.044	0.145	0.229317	-0.019	0.294	0.364
	14155	0.029	0.117	0.188	0.476	-0.058	0.104	0.18959	-0.103	0.221	0.299
	14211	0.753	0.593	0.812	0.747	0.747	0.672	0.566477	0.694	0.746	0.74
	14212	0.699	0.521	0.812	0.697	0.649	0.623	0.541088	0.638	0.715	0.703
	14213	0.685	0.503	0.812	0.684	0.623	0.61	0.534477	0.623	0.706	0.694
	14214	0.538	0.382	0.661	0.66	0.438	0.462	0.444576	0.442	0.59	0.631
	14215	0.386	0.257	0.503	0.635	0.245	0.308	0.351261	0.254	0.469	0.567
	14221	0.704	0.503	0.723	0.683	0.679	0.601	0.508795	0.596	0.701	0.686
	14222	0.65	0.432	0.723	0.633	0.58	0.551	0.483407	0.539	0.656	0.65
	14223	0.636	0.413	0.723	0.62	0.555	0.539	0.476795	0.525	0.644	0.64
	14224	0.489	0.293	0.571	0.596	0.369	0.39	0.386895	0.344	0.536	0.578
	14225	0.337	0.167	0.413	0.571	0.176	0.236	0.29358	0.156	0.423	0.513
	14231	0.691	0.481	0.7	0.667	0.661	0.583	0.494477	0.571	0.69	0.673
	14232	0.637	0.409	0.7	0.617	0.563	0.534	0.469088	0.515	0.641	0.636
	14233	0.623	0.391	0.7	0.604	0.537	0.521	0.462477	0.5	0.629	0.627
	14234	0.476	0.27	0.549	0.58	0.352	0.373	0.372576	0.319	0.523	0.564
	14235	0.324	0.145	0.391	0.555	0.159	0.219	0.279261	0.131	0.412	0.5
	14241	0.558	0.367	0.522	0.622	0.494	0.426	0.397712	0.385	0.567	0.579
	14242	0.504	0.296	0.522	0.572	0.395	0.377	0.372324	0.328	0.525	0.542
	14243	0.49	0.277	0.522	0.559	0.37	0.364	0.365712	0.314	0.514	0.533
	14244	0.343	0.182	0.418	0.535	0.219	0.259	0.296437	0.173	0.426	0.471
	14245	0.191	0.084	0.31	0.51	0.062	0.15	0.22453	0.026	0.333	0.406
	14251	0.357	0.196	0.253	0.553	0.241	0.191	0.252261	0.104	0.382	0.438
	14252	0.303	0.125	0.253	0.503	0.143	0.141	0.226873	0.048	0.35	0.401
	14253	0.289	0.106	0.253	0.49	0.117	0.129	0.220261	0.033	0.342	0.392
	14254	0.142	0.05	0.221	0.466	0.019	0.088	0.181988	-0.048	0.28	0.329
	14255	-0.01	-0.008	0.188	0.441	-0.084	0.047	0.142261	-0.132	0.215	0.265
	14311	0.744	0.562	0.812	0.738	0.741	0.658	0.554806	0.687	0.745	0.731
	14312	0.69	0.491	0.812	0.688	0.643	0.609	0.529417	0.631	0.71	0.695
	14313	0.676	0.472	0.812	0.675	0.617	0.596	0.522806	0.616	0.701	0.685
	14314	0.529	0.351	0.661	0.651	0.432	0.447	0.432905	0.435	0.586	0.623
	14315	0.377	0.226	0.503	0.626	0.239	0.294	0.33959	0.247	0.467	0.558
	14321	0.694	0.472	0.723	0.674	0.672	0.586	0.497124	0.588	0.696	0.678
	14322	0.64	0.401	0.723	0.624	0.574	0.537	0.471735	0.532	0.648	0.641
	14323	0.626	0.382	0.723	0.611	0.548	0.524	0.465124	0.517	0.635	0.632
	14324	0.479	0.262	0.571	0.587	0.363	0.376	0.375223	0.337	0.529	0.569
	14325	0.327	0.137	0.413	0.562	0.17	0.222	0.281909	0.149	0.419	0.505
	14331	0.682	0.45	0.7	0.658	0.655	0.569	0.482806	0.564	0.684	0.664
	14332	0.628	0.379	0.7	0.608	0.557	0.52	0.457417	0.508	0.633	0.628
	14333	0.614	0.36	0.7	0.595	0.531	0.507	0.450806	0.493	0.619	0.618
	14334	0.467	0.239	0.549	0.571	0.346	0.358	0.360905	0.312	0.515	0.556
	14335	0.315	0.114	0.391	0.546	0.153	0.205	0.26759	0.124	0.407	0.491
	14341	0.548	0.336	0.522	0.613	0.487	0.412	0.386041	0.378	0.563	0.57
	14342	0.494	0.265	0.522	0.563	0.389	0.363	0.360652	0.321	0.518	0.534
	14343	0.48	0.246	0.522	0.55	0.363	0.35	0.354041	0.307	0.506	0.524
	14344	0.334	0.152	0.418	0.526	0.213	0.245	0.284766	0.166	0.42	0.462
	14345	0.181	0.053	0.31	0.501	0.056	0.136	0.212859	0.019	0.33	0.397
	14351	0.348	0.165	0.253	0.544	0.235	0.177	0.24059	0.097	0.38	0.429
	14352	0.294	0.094	0.253	0.494	0.137	0.127	0.215202	0.041	0.346	0.393
	14353	0.28	0.075	0.253	0.481	0.111	0.115	0.20859	0.026	0.337	0.383
	14354	0.133	0.019	0.221	0.457	0.012	0.074	0.170317	-0.055	0.276	0.321
	14355	-0.019	-0.039	0.188	0.432	-0.09	0.033	0.13059	-0.139	0.213	0.256
	14411	0.712	0.508	0.732	0.709	0.675	0.545	0.500872	0.601	0.681	0.701
	14412	0.658	0.436	0.732	0.659	0.576	0.496	0.475483	0.545	0.651	0.665
	14413	0.644	0.418	0.732	0.646	0.551	0.483	0.468872	0.53	0.644	0.655
	14414	0.497	0.319	0.62	0.622	0.394	0.37	0.395927	0.382	0.544	0.593
	14415	0.345	0.215	0.503	0.597	0.231	0.253	0.320213	0.228	0.44	0.528
	14421	0.662	0.418	0.642	0.645	0.606	0.473	0.443191	0.502	0.638	0.647
	14422	0.609	0.347	0.642	0.595	0.507	0.424	0.417802	0.446	0.595	0.611
	14423	0.594	0.328	0.642	0.582	0.482	0.411	0.411191	0.431	0.584	0.601
	14424	0.448	0.229	0.53	0.558	0.325	0.299	0.338246	0.283	0.492	0.539
	14425	0.295	0.126	0.413	0.533	0.162	0.181	0.262531	0.13	0.397	0.474
	14431	0.65	0.396	0.62	0.629	0.589	0.456	0.428872	0.478	0.627	0.634
	14432	0.596	0.324	0.62	0.579	0.49	0.407	0.403483	0.422	0.581	0.598
	14433	0.582	0.306	0.62	0.566	0.465	0.394	0.396872	0.407	0.569	0.588
	14434	0.435	0.207	0.508	0.542	0.308	0.281	0.323927	0.259	0.479	0.526
	14435	0.283	0.103	0.391	0.517	0.145	0.164	0.248213	0.105	0.386	0.461
	14441	0.517	0.299	0.473	0.584	0.444	0.328	0.345913	0.318	0.517	0.54
	14442	0.463	0.228	0.473	0.534	0.346	0.279	0.320524	0.262	0.478	0.504
	14443	0.449	0.209	0.473	0.521	0.32	0.266	0.313913	0.247	0.468	0.494
	14444	0.302	0.127	0.393	0.497	0.187	0.182	0.254819	0.126	0.39	0.432
	14445	0.15	0.042	0.31	0.472	0.048	0.095	0.193482	0	0.31	0.367
	14451	0.316	0.154	0.253	0.515	0.227	0.136	0.221213	0.078	0.353	0.399
	14452	0.262	0.083	0.253	0.465	0.128	0.087	0.195824	0.022	0.324	0.363
	14453	0.248	0.064	0.253	0.452	0.103	0.074	0.189213	0.007	0.316	0.353
	14454	0.101	0.009	0.221	0.428	0.004	0.034	0.15094	-0.074	0.257	0.291
	14455	-0.051	-0.05	0.188	0.403	-0.098	-0.008	0.111213	-0.158	0.196	0.226
	14511	0.648	0.397	0.568	0.649	0.539	0.314	0.39059	0.425	0.551	0.639
	14512	0.594	0.326	0.568	0.599	0.441	0.264	0.365202	0.369	0.532	0.603
	14513	0.58	0.307	0.568	0.586	0.415	0.252	0.35859	0.354	0.527	0.593
	14514	0.433	0.251	0.536	0.562	0.316	0.211	0.320317	0.273	0.457	0.531
	14515	0.281	0.193	0.503	0.537	0.214	0.17	0.28059	0.189	0.384	0.466
	14521	0.598	0.308	0.478	0.585	0.47	0.242	0.332909	0.327	0.518	0.586
	14522	0.544	0.236	0.478	0.535	0.372	0.193	0.30752	0.27	0.486	0.549
	14523	0.53	0.218	0.478	0.522	0.346	0.18	0.300909	0.256	0.478	0.54
	14524	0.383	0.162	0.446	0.498	0.248	0.14	0.262636	0.175	0.416	0.477
	14525	0.231	0.104	0.413	0.473	0.145	0.098	0.222909	0.091	0.351	0.413
	14531	0.586	0.285	0.456	0.569	0.453	0.225	0.31859	0.302	0.51	0.572
	14532	0.532	0.214	0.456	0.519	0.355	0.175	0.293202	0.246	0.475	0.536
	14533	0.518	0.195	0.456	0.506	0.329	0.163	0.28659	0.231	0.466	0.526
	14534	0.371	0.139	0.424	0.482	0.23	0.122	0.248317	0.15	0.406	0.464
	14535	0.219	0.081	0.391	0.457	0.128	0.081	0.20859	0.066	0.343	0.399
	14541	0.452	0.224	0.375	0.524	0.356	0.156	0.263859	0.197	0.425	0.478
	14542	0.398	0.153	0.375	0.474	0.258	0.107	0.23847	0.141	0.396	0.442
	14543	0.384	0.134	0.375	0.461	0.232	0.094	0.231859	0.126	0.389	0.432
	14544	0.238	0.078	0.343	0.437	0.133	0.054	0.193586	0.045	0.331	0.37
	14545	0.085	0.02	0.31	0.412	0.031	0.012	0.153859	-0.039	0.27	0.305
	14551	0.252	0.132	0.253	0.455	0.21	0.053	0.18159	0.039	0.297	0.337
	14552	0.198	0.061	0.253	0.405	0.112	0.003	0.156202	-0.017	0.278	0.301
	14553	0.184	0.042	0.253	0.392	0.086	-0.01	0.14959	-0.032	0.273	0.291
	14554	0.037	-0.014	0.221	0.368	-0.013	-0.05	0.111317	-0.113	0.217	0.229
	14555	-0.115	-0.072	0.188	0.343	-0.115	-0.092	0.0715903	-0.197	0.16	0.164
	15111	0.694	0.5	0.502	0.746	0.543	0.376	0.417	0.436	0.529	0.669
	15112	0.64	0.429	0.502	0.696	0.445	0.327	0.391611	0.38	0.516	0.633
	15113	0.626	0.41	0.502	0.683	0.419	0.314	0.385	0.365	0.512	0.623
	15114	0.479	0.354	0.47	0.659	0.32	0.274	0.346727	0.284	0.435	0.561
	15115	0.327	0.296	0.437	0.634	0.218	0.232	0.307	0.2	0.355	0.496
	15121	0.644	0.41	0.412	0.682	0.474	0.305	0.359319	0.338	0.503	0.615
	15122	0.59	0.339	0.412	0.632	0.376	0.256	0.33393	0.281	0.482	0.579
	15123	0.576	0.32	0.412	0.619	0.35	0.243	0.327319	0.267	0.477	0.569
	15124	0.43	0.264	0.38	0.595	0.252	0.203	0.289045	0.186	0.404	0.507
	15125	0.277	0.206	0.347	0.57	0.149	0.161	0.249319	0.102	0.328	0.442
	15131	0.632	0.388	0.39	0.666	0.457	0.287	0.345	0.313	0.496	0.602
	15132	0.578	0.317	0.39	0.616	0.359	0.238	0.319611	0.257	0.474	0.566
	15133	0.564	0.298	0.39	0.603	0.333	0.225	0.313	0.242	0.468	0.556
	15134	0.417	0.242	0.358	0.579	0.234	0.185	0.274727	0.161	0.396	0.494
	15135	0.265	0.184	0.325	0.554	0.132	0.143	0.235	0.077	0.321	0.429
	15141	0.499	0.327	0.309	0.621	0.36	0.218	0.290269	0.208	0.405	0.508
	15142	0.445	0.255	0.309	0.571	0.262	0.169	0.26488	0.152	0.386	0.472
	15143	0.431	0.237	0.309	0.558	0.236	0.156	0.258269	0.137	0.381	0.462
	15144	0.284	0.181	0.277	0.533	0.137	0.116	0.219996	0.056	0.313	0.4
	15145	0.132	0.123	0.244	0.509	0.035	0.074	0.180269	-0.028	0.242	0.335
	15151	0.298	0.235	0.187	0.552	0.214	0.115	0.208	0.05	0.268	0.367
	15152	0.244	0.164	0.187	0.502	0.116	0.066	0.182611	-0.006	0.255	0.331
	15153	0.23	0.145	0.187	0.489	0.09	0.053	0.176	-0.021	0.251	0.321
	15154	0.083	0.089	0.155	0.465	-0.009	0.013	0.137727	-0.102	0.188	0.259
	15155	-0.069	0.031	0.122	0.44	-0.111	-0.029	0.098	-0.186	0.123	0.194
	15211	0.656	0.375	0.502	0.711	0.517	0.319	0.369671	0.407	0.529	0.635
	15212	0.602	0.303	0.502	0.661	0.419	0.27	0.344282	0.351	0.509	0.598
	15213	0.588	0.285	0.502	0.648	0.393	0.257	0.337671	0.336	0.503	0.589
	15214	0.441	0.229	0.47	0.624	0.295	0.217	0.299398	0.255	0.43	0.526
	15215	0.289	0.171	0.437	0.599	0.192	0.175	0.259671	0.171	0.354	0.462
	15221	0.606	0.285	0.412	0.647	0.448	0.248	0.31199	0.309	0.496	0.581
	15222	0.552	0.214	0.412	0.597	0.35	0.199	0.286601	0.252	0.463	0.544
	15223	0.538	0.195	0.412	0.584	0.324	0.186	0.27999	0.238	0.454	0.535
	15224	0.391	0.139	0.38	0.56	0.226	0.146	0.241716	0.157	0.389	0.473
	15225	0.239	0.081	0.347	0.535	0.123	0.104	0.20199	0.073	0.321	0.408
	15231	0.594	0.263	0.39	0.631	0.431	0.23	0.297671	0.284	0.487	0.568
	15232	0.54	0.191	0.39	0.581	0.333	0.181	0.272282	0.228	0.452	0.531
	15233	0.526	0.173	0.39	0.568	0.307	0.168	0.265671	0.213	0.442	0.522
	15234	0.379	0.117	0.358	0.544	0.209	0.128	0.227398	0.132	0.379	0.459
	15235	0.227	0.059	0.325	0.519	0.106	0.086	0.187671	0.048	0.312	0.395
	15241	0.46	0.202	0.309	0.585	0.334	0.161	0.24294	0.179	0.4	0.474
	15242	0.406	0.13	0.309	0.535	0.236	0.112	0.217551	0.123	0.37	0.437
	15243	0.392	0.112	0.309	0.522	0.21	0.099	0.21094	0.108	0.362	0.428
	15244	0.245	0.056	0.277	0.498	0.112	0.059	0.172667	0.027	0.301	0.365
	15245	0.093	-0.002	0.244	0.473	0.009	0.017	0.13294	-0.057	0.237	0.301
	15251	0.26	0.11	0.187	0.517	0.188	0.058	0.160671	0.021	0.268	0.333
	15252	0.206	0.038	0.187	0.467	0.09	0.009	0.135282	-0.035	0.248	0.296
	15253	0.192	0.02	0.187	0.454	0.064	-0.004	0.128671	-0.05	0.242	0.287
	15254	0.045	-0.036	0.155	0.43	-0.034	-0.044	0.0903978	-0.131	0.184	0.224
	15255	-0.108	-0.094	0.122	0.405	-0.137	-0.086	0.0506711	-0.215	0.123	0.16
	15311	0.646	0.344	0.502	0.702	0.511	0.305	0.358	0.4	0.529	0.626
	15312	0.592	0.273	0.502	0.652	0.413	0.256	0.332611	0.344	0.507	0.59
	15313	0.578	0.254	0.502	0.639	0.387	0.243	0.326	0.329	0.501	0.58
	15314	0.431	0.198	0.47	0.615	0.288	0.203	0.287727	0.248	0.429	0.518
	15315	0.279	0.14	0.437	0.59	0.186	0.161	0.248	0.164	0.354	0.453
	15321	0.596	0.254	0.412	0.638	0.442	0.234	0.300319	0.302	0.494	0.572
	15322	0.542	0.183	0.412	0.588	0.344	0.185	0.27493	0.245	0.458	0.536
	15323	0.528	0.164	0.412	0.575	0.318	0.172	0.268319	0.231	0.449	0.526
	15324	0.382	0.108	0.38	0.551	0.22	0.132	0.230045	0.15	0.385	0.464
	15325	0.229	0.05	0.347	0.526	0.117	0.09	0.190319	0.066	0.319	0.399
	15331	0.584	0.232	0.39	0.622	0.425	0.216	0.286	0.277	0.485	0.559
	15332	0.53	0.161	0.39	0.572	0.327	0.167	0.260611	0.221	0.446	0.523
	15333	0.516	0.142	0.39	0.559	0.301	0.154	0.254	0.206	0.436	0.513
	15334	0.369	0.086	0.358	0.535	0.202	0.114	0.215727	0.125	0.374	0.451
	15335	0.217	0.028	0.325	0.51	0.1	0.072	0.176	0.041	0.31	0.386
	15341	0.451	0.171	0.309	0.577	0.328	0.147	0.231269	0.172	0.398	0.465
	15342	0.397	0.099	0.309	0.527	0.23	0.098	0.20588	0.116	0.366	0.429
	15343	0.383	0.081	0.309	0.514	0.204	0.085	0.199269	0.101	0.358	0.419
	15344	0.236	0.025	0.277	0.489	0.105	0.045	0.160996	0.02	0.298	0.357
	15345	0.084	-0.033	0.244	0.465	0.003	0.003	0.121269	-0.064	0.235	0.292
	15351	0.25	0.079	0.187	0.508	0.182	0.044	0.149	0.014	0.268	0.324
	15352	0.196	0.008	0.187	0.458	0.084	-0.005	0.123611	-0.042	0.246	0.288
	15353	0.182	-0.011	0.187	0.445	0.058	-0.018	0.117	-0.057	0.24	0.278
	15354	0.035	-0.067	0.155	0.421	-0.041	-0.058	0.0787267	-0.138	0.183	0.216
	15355	-0.117	-0.125	0.122	0.396	-0.143	-0.1	0.039	-0.222	0.123	0.151
	15411	0.615	0.333	0.502	0.673	0.503	0.264	0.338623	0.381	0.497	0.596
	15412	0.561	0.262	0.502	0.623	0.404	0.215	0.313234	0.325	0.478	0.559
	15413	0.547	0.243	0.502	0.61	0.379	0.202	0.306623	0.31	0.472	0.55
	15414	0.4	0.187	0.47	0.586	0.28	0.162	0.268349	0.229	0.403	0.488
	15415	0.248	0.129	0.437	0.561	0.178	0.12	0.228623	0.145	0.332	0.423
	15421	0.565	0.243	0.412	0.609	0.434	0.193	0.280941	0.282	0.464	0.542
	15422	0.511	0.172	0.412	0.559	0.336	0.144	0.255552	0.226	0.434	0.506
	15423	0.497	0.153	0.412	0.546	0.31	0.131	0.248941	0.211	0.426	0.496
	15424	0.35	0.097	0.38	0.522	0.211	0.091	0.210668	0.13	0.364	0.434
	15425	0.198	0.039	0.347	0.497	0.109	0.049	0.170941	0.046	0.299	0.369
	15431	0.553	0.221	0.39	0.593	0.417	0.175	0.266623	0.258	0.456	0.529
	15432	0.499	0.15	0.39	0.543	0.318	0.126	0.241234	0.202	0.423	0.492
	15433	0.485	0.131	0.39	0.53	0.293	0.113	0.234623	0.187	0.414	0.483
	15434	0.338	0.075	0.358	0.506	0.194	0.073	0.196349	0.106	0.354	0.421
	15435	0.186	0.017	0.325	0.481	0.092	0.031	0.156623	0.022	0.291	0.356
	15441	0.419	0.16	0.309	0.547	0.32	0.107	0.211891	0.153	0.372	0.435
	15442	0.365	0.089	0.309	0.497	0.221	0.057	0.186503	0.097	0.344	0.398
	15443	0.351	0.07	0.309	0.484	0.196	0.045	0.179891	0.082	0.337	0.389
	15444	0.204	0.014	0.277	0.46	0.097	0.004	0.141618	0.001	0.279	0.327
	15445	0.052	-0.044	0.244	0.435	-0.005	-0.037	0.101891	-0.083	0.219	0.262
	15451	0.219	0.068	0.187	0.479	0.174	0.003	0.129623	-0.005	0.245	0.294
	15452	0.165	-0.003	0.187	0.429	0.075	-0.046	0.104234	-0.061	0.226	0.257
	15453	0.151	-0.022	0.187	0.416	0.05	-0.059	0.0976225	-0.076	0.221	0.248
	15454	0.004	-0.078	0.155	0.392	-0.049	-0.099	0.0593493	-0.157	0.167	0.186
	15455	-0.149	-0.136	0.122	0.367	-0.151	-0.141	0.0196225	-0.241	0.11	0.121
	15511	0.55	0.311	0.502	0.613	0.486	0.181	0.299	0.342	0.431	0.534
	15512	0.496	0.24	0.502	0.563	0.388	0.132	0.273611	0.286	0.418	0.498
	15513	0.482	0.221	0.502	0.55	0.362	0.119	0.267	0.271	0.414	0.488
	15514	0.335	0.165	0.47	0.526	0.263	0.079	0.228727	0.19	0.351	0.426
	15515	0.183	0.107	0.437	0.501	0.161	0.037	0.189	0.106	0.286	0.361
	15521	0.5	0.221	0.412	0.549	0.417	0.11	0.241319	0.244	0.404	0.48
	15522	0.446	0.15	0.412	0.499	0.319	0.061	0.21593	0.187	0.384	0.444
	15523	0.432	0.131	0.412	0.486	0.293	0.048	0.209319	0.173	0.379	0.434
	15524	0.286	0.075	0.38	0.462	0.195	0.008	0.171045	0.092	0.32	0.372
	15525	0.133	0.017	0.347	0.437	0.092	-0.034	0.131319	0.008	0.26	0.307
	15531	0.488	0.199	0.39	0.533	0.4	0.092	0.227	0.219	0.397	0.467
	15532	0.434	0.128	0.39	0.483	0.302	0.043	0.201611	0.163	0.376	0.431
	15533	0.42	0.109	0.39	0.47	0.276	0.03	0.195	0.148	0.37	0.421
	15534	0.273	0.053	0.358	0.446	0.177	-0.01	0.156727	0.067	0.313	0.359
	15535	0.121	-0.005	0.325	0.421	0.075	-0.052	0.117	-0.017	0.253	0.294
	15541	0.355	0.138	0.309	0.488	0.303	0.023	0.172269	0.114	0.318	0.373
	15542	0.301	0.066	0.309	0.438	0.205	-0.026	0.14688	0.058	0.3	0.337
	15543	0.287	0.048	0.309	0.425	0.179	-0.039	0.140269	0.043	0.295	0.327
	15544	0.14	-0.008	0.277	0.4	0.08	-0.079	0.101996	-0.038	0.241	0.265
	15545	-0.012	-0.066	0.244	0.376	-0.022	-0.121	0.0622688	-0.122	0.186	0.2
	15551	0.154	0.046	0.187	0.419	0.157	-0.08	0.09	-0.044	0.199	0.232
	15552	0.1	-0.025	0.187	0.369	0.059	-0.129	0.0646113	-0.1	0.186	0.196
	15553	0.086	-0.044	0.187	0.356	0.033	-0.142	0.058	-0.115	0.182	0.186
	15554	-0.061	-0.1	0.155	0.332	-0.066	-0.182	0.0197267	-0.196	0.134	0.124
	15555	-0.213	-0.158	0.122	0.307	-0.168	-0.224	-0.02	-0.28	0.084	0.059
	21111	0.863	0.872	0.918	0.813	0.912	0.893	0.734283	0.877	0.88	0.854
	21112	0.793	0.801	0.918	0.742	0.804	0.841	0.680472	0.809	0.84	0.817
	21113	0.774	0.782	0.918	0.723	0.775	0.827	0.666459	0.791	0.83	0.808
	21114	0.628	0.641	0.727	0.699	0.562	0.644	0.559981	0.578	0.69	0.746
	21115	0.475	0.494	0.53	0.674	0.34	0.454	0.449459	0.357	0.544	0.681
	21121	0.797	0.783	0.828	0.728	0.833	0.818	0.647902	0.767	0.826	0.8
	21122	0.74	0.711	0.828	0.673	0.733	0.769	0.616861	0.708	0.79	0.764
	21123	0.725	0.693	0.828	0.659	0.707	0.756	0.608778	0.693	0.78	0.754
	21124	0.578	0.551	0.637	0.635	0.493	0.573	0.502299	0.48	0.648	0.692
	21125	0.426	0.405	0.44	0.61	0.272	0.383	0.391778	0.259	0.511	0.627
	21131	0.78	0.76	0.806	0.706	0.813	0.8	0.626459	0.739	0.813	0.787
	21132	0.726	0.689	0.806	0.656	0.715	0.751	0.60107	0.683	0.777	0.75
	21133	0.712	0.67	0.806	0.643	0.689	0.738	0.594459	0.668	0.768	0.741
	21134	0.566	0.529	0.615	0.619	0.476	0.555	0.487981	0.455	0.638	0.679
	21135	0.413	0.382	0.418	0.594	0.254	0.365	0.377459	0.234	0.502	0.614
	21141	0.647	0.63	0.595	0.661	0.623	0.615	0.516198	0.527	0.671	0.693
	21142	0.593	0.558	0.595	0.611	0.524	0.566	0.490809	0.47	0.641	0.657
	21143	0.579	0.54	0.595	0.598	0.499	0.553	0.484198	0.456	0.634	0.647
	21144	0.432	0.433	0.468	0.574	0.331	0.427	0.404967	0.296	0.526	0.585
	21145	0.28	0.321	0.337	0.549	0.157	0.296	0.322728	0.129	0.415	0.52
	21151	0.446	0.433	0.28	0.592	0.336	0.337	0.350459	0.207	0.457	0.552
	21152	0.392	0.362	0.28	0.542	0.238	0.288	0.32507	0.151	0.437	0.515
	21153	0.378	0.343	0.28	0.529	0.212	0.275	0.318459	0.136	0.432	0.506
	21154	0.232	0.288	0.248	0.505	0.114	0.235	0.280186	0.055	0.359	0.444
	21155	0.079	0.229	0.215	0.48	0.011	0.193	0.240459	-0.029	0.283	0.379
	21211	0.808	0.747	0.918	0.756	0.876	0.833	0.658217	0.836	0.853	0.819
	21212	0.751	0.676	0.918	0.702	0.776	0.783	0.627206	0.778	0.816	0.783
	21213	0.736	0.657	0.918	0.688	0.75	0.77	0.61913	0.762	0.807	0.773
	21214	0.589	0.516	0.727	0.664	0.536	0.587	0.512652	0.549	0.675	0.711
	21215	0.437	0.369	0.53	0.639	0.315	0.397	0.40213	0.328	0.538	0.646
	21221	0.755	0.658	0.828	0.688	0.805	0.761	0.594858	0.735	0.803	0.766
	21222	0.7	0.586	0.828	0.637	0.707	0.711	0.568351	0.679	0.756	0.729
	21223	0.686	0.568	0.828	0.624	0.681	0.699	0.561449	0.664	0.744	0.72
	21224	0.54	0.426	0.637	0.6	0.467	0.516	0.45497	0.451	0.62	0.657
	21225	0.387	0.28	0.44	0.575	0.246	0.326	0.344449	0.23	0.491	0.593
	21231	0.742	0.635	0.806	0.671	0.788	0.743	0.57913	0.71	0.79	0.752
	21232	0.688	0.564	0.806	0.621	0.689	0.694	0.553741	0.654	0.741	0.716
	21233	0.674	0.545	0.806	0.608	0.664	0.681	0.54713	0.639	0.728	0.706
	21234	0.527	0.404	0.615	0.584	0.45	0.498	0.440652	0.426	0.606	0.644
	21235	0.375	0.257	0.418	0.559	0.229	0.308	0.33013	0.205	0.48	0.579
	21241	0.609	0.505	0.595	0.626	0.597	0.558	0.468869	0.498	0.655	0.659
	21242	0.555	0.433	0.595	0.576	0.499	0.509	0.44348	0.442	0.612	0.622
	21243	0.541	0.415	0.595	0.563	0.473	0.496	0.436869	0.427	0.601	0.613
	21244	0.394	0.308	0.468	0.538	0.306	0.37	0.357638	0.267	0.502	0.55
	21245	0.242	0.196	0.337	0.514	0.132	0.239	0.275399	0.1	0.398	0.486
	21251	0.408	0.308	0.28	0.557	0.311	0.28	0.30313	0.178	0.451	0.517
	21252	0.354	0.237	0.28	0.507	0.212	0.231	0.277741	0.122	0.418	0.481
	21253	0.34	0.218	0.28	0.494	0.187	0.218	0.27113	0.107	0.409	0.471
	21254	0.193	0.162	0.248	0.47	0.088	0.178	0.232857	0.026	0.344	0.409
	21255	0.041	0.104	0.215	0.445	-0.014	0.136	0.19313	-0.058	0.276	0.344
	21311	0.794	0.716	0.918	0.742	0.867	0.818	0.639459	0.826	0.846	0.811
	21312	0.74	0.645	0.918	0.692	0.769	0.769	0.61407	0.77	0.81	0.774
	21313	0.726	0.626	0.918	0.679	0.743	0.756	0.607459	0.755	0.801	0.765
	21314	0.58	0.485	0.727	0.655	0.53	0.573	0.500981	0.542	0.671	0.703
	21315	0.427	0.338	0.53	0.63	0.308	0.383	0.390459	0.321	0.536	0.638
	21321	0.745	0.627	0.828	0.678	0.799	0.747	0.581778	0.728	0.797	0.757
	21322	0.691	0.555	0.828	0.628	0.7	0.697	0.556389	0.671	0.748	0.721
	21323	0.677	0.537	0.828	0.615	0.675	0.685	0.549778	0.657	0.735	0.711
	21324	0.53	0.395	0.637	0.591	0.461	0.502	0.443299	0.444	0.613	0.649
	21325	0.378	0.249	0.44	0.566	0.24	0.312	0.332778	0.223	0.486	0.584
	21331	0.732	0.604	0.806	0.662	0.781	0.729	0.567459	0.703	0.785	0.744
	21332	0.678	0.533	0.806	0.612	0.683	0.68	0.54207	0.647	0.732	0.707
	21333	0.664	0.514	0.806	0.599	0.657	0.667	0.535459	0.632	0.719	0.698
	21334	0.518	0.373	0.615	0.575	0.444	0.484	0.428981	0.419	0.599	0.636
	21335	0.365	0.226	0.418	0.55	0.222	0.294	0.318459	0.198	0.474	0.571
	21341	0.599	0.474	0.595	0.617	0.591	0.544	0.457198	0.491	0.651	0.65
	21342	0.545	0.402	0.595	0.567	0.492	0.495	0.431809	0.434	0.605	0.614
	21343	0.531	0.384	0.595	0.554	0.467	0.482	0.425198	0.42	0.593	0.604
	21344	0.384	0.277	0.468	0.53	0.299	0.356	0.345967	0.26	0.495	0.542
	21345	0.232	0.165	0.337	0.505	0.125	0.225	0.263728	0.093	0.394	0.477
	21351	0.398	0.277	0.28	0.548	0.304	0.266	0.291459	0.171	0.449	0.509
	21352	0.344	0.206	0.28	0.498	0.206	0.217	0.26607	0.115	0.413	0.472
	21353	0.33	0.187	0.28	0.485	0.18	0.204	0.259459	0.1	0.404	0.463
	21354	0.184	0.132	0.248	0.461	0.082	0.164	0.221186	0.019	0.34	0.401
	21355	0.031	0.073	0.215	0.436	-0.021	0.122	0.181459	-0.065	0.274	0.336
	21411	0.763	0.649	0.812	0.713	0.782	0.682	0.57443	0.719	0.772	0.781
	21412	0.709	0.577	0.812	0.663	0.684	0.632	0.549041	0.663	0.741	0.744
	21413	0.695	0.559	0.812	0.65	0.658	0.62	0.54243	0.648	0.733	0.735
	21414	0.548	0.445	0.673	0.626	0.483	0.483	0.458352	0.478	0.622	0.672
	21415	0.396	0.328	0.53	0.601	0.3	0.342	0.371082	0.302	0.507	0.608
	21421	0.713	0.559	0.722	0.649	0.713	0.61	0.516748	0.62	0.728	0.727
	21422	0.659	0.487	0.722	0.599	0.615	0.561	0.491359	0.564	0.684	0.691
	21423	0.645	0.469	0.722	0.586	0.589	0.548	0.484748	0.549	0.673	0.681
	21424	0.499	0.356	0.583	0.562	0.414	0.412	0.400671	0.38	0.569	0.619
	21425	0.346	0.238	0.44	0.537	0.231	0.271	0.3134	0.204	0.462	0.554
	21431	0.701	0.537	0.7	0.633	0.696	0.593	0.50243	0.596	0.717	0.714
	21432	0.647	0.465	0.7	0.583	0.598	0.543	0.477041	0.54	0.67	0.677
	21433	0.633	0.447	0.7	0.57	0.572	0.531	0.47043	0.525	0.658	0.668
	21434	0.486	0.333	0.561	0.546	0.397	0.394	0.386352	0.355	0.556	0.605
	21435	0.334	0.216	0.418	0.521	0.214	0.253	0.299082	0.179	0.451	0.541
	21441	0.567	0.429	0.532	0.588	0.537	0.446	0.410406	0.419	0.598	0.62
	21442	0.514	0.357	0.532	0.538	0.438	0.397	0.385017	0.362	0.558	0.583
	21443	0.499	0.339	0.532	0.525	0.413	0.384	0.378406	0.348	0.547	0.574
	21444	0.353	0.248	0.436	0.501	0.268	0.286	0.312627	0.213	0.462	0.512
	21445	0.2	0.155	0.337	0.476	0.117	0.184	0.24435	0.074	0.373	0.447
	21451	0.367	0.267	0.28	0.519	0.296	0.225	0.272082	0.152	0.42	0.479
	21452	0.313	0.195	0.28	0.469	0.198	0.176	0.246693	0.096	0.389	0.442
	21453	0.299	0.177	0.28	0.456	0.172	0.163	0.240082	0.081	0.381	0.433
	21454	0.152	0.121	0.248	0.432	0.074	0.123	0.201808	0	0.319	0.37
	21455	0	0.063	0.215	0.407	-0.029	0.081	0.162082	-0.084	0.255	0.306
	21511	0.698	0.509	0.595	0.653	0.608	0.403	0.441459	0.499	0.62	0.719
	21512	0.644	0.438	0.595	0.603	0.51	0.354	0.41607	0.443	0.6	0.682
	21513	0.63	0.419	0.595	0.59	0.484	0.341	0.409459	0.428	0.595	0.673
	21514	0.484	0.364	0.563	0.566	0.386	0.301	0.371186	0.347	0.522	0.611
	21515	0.331	0.305	0.53	0.541	0.283	0.259	0.331459	0.263	0.446	0.546
	21521	0.649	0.42	0.505	0.589	0.54	0.332	0.383778	0.401	0.586	0.665
	21522	0.595	0.348	0.505	0.539	0.441	0.282	0.358389	0.344	0.554	0.629
	21523	0.581	0.33	0.505	0.526	0.416	0.27	0.351778	0.33	0.546	0.619
	21524	0.434	0.274	0.473	0.502	0.317	0.229	0.313504	0.249	0.48	0.557
	21525	0.282	0.216	0.44	0.477	0.215	0.188	0.273778	0.165	0.412	0.492
	21531	0.636	0.397	0.483	0.573	0.522	0.314	0.369459	0.376	0.578	0.652
	21532	0.582	0.326	0.483	0.523	0.424	0.265	0.34407	0.32	0.543	0.615
	21533	0.568	0.307	0.483	0.51	0.398	0.252	0.337459	0.305	0.534	0.606
	21534	0.422	0.252	0.451	0.486	0.3	0.212	0.299186	0.224	0.47	0.544
	21535	0.269	0.193	0.418	0.461	0.197	0.17	0.259459	0.14	0.404	0.479
	21541	0.503	0.336	0.402	0.528	0.425	0.245	0.314728	0.271	0.491	0.558
	21542	0.449	0.265	0.402	0.478	0.327	0.196	0.289339	0.215	0.462	0.522
	21543	0.435	0.246	0.402	0.465	0.301	0.183	0.282728	0.2	0.454	0.512
	21544	0.288	0.19	0.37	0.441	0.203	0.143	0.244455	0.119	0.392	0.45
	21545	0.136	0.132	0.337	0.416	0.1	0.101	0.204728	0.035	0.329	0.385
	21551	0.302	0.244	0.28	0.459	0.279	0.142	0.232459	0.113	0.359	0.417
	21552	0.248	0.173	0.28	0.409	0.181	0.093	0.20707	0.057	0.339	0.38
	21553	0.234	0.154	0.28	0.396	0.155	0.08	0.200459	0.042	0.334	0.371
	21554	0.088	0.099	0.248	0.372	0.057	0.04	0.162186	-0.039	0.276	0.309
	21555	-0.065	0.04	0.215	0.347	-0.046	-0.002	0.122459	-0.123	0.215	0.244
	22111	0.793	0.696	0.845	0.746	0.833	0.778	0.603703	0.778	0.823	0.777
	22112	0.737	0.625	0.845	0.692	0.733	0.728	0.573558	0.72	0.786	0.741
	22113	0.722	0.606	0.845	0.678	0.707	0.715	0.565708	0.705	0.777	0.731
	22114	0.575	0.465	0.655	0.654	0.494	0.532	0.45923	0.492	0.645	0.669
	22115	0.423	0.318	0.457	0.629	0.272	0.342	0.348708	0.271	0.507	0.604
	22121	0.741	0.606	0.755	0.678	0.763	0.706	0.541219	0.678	0.772	0.724
	22122	0.687	0.535	0.755	0.627	0.664	0.657	0.514884	0.621	0.725	0.687
	22123	0.672	0.516	0.755	0.614	0.638	0.644	0.508027	0.606	0.713	0.678
	22124	0.526	0.375	0.565	0.59	0.425	0.461	0.401548	0.393	0.589	0.615
	22125	0.373	0.228	0.367	0.565	0.203	0.271	0.291027	0.172	0.461	0.551
	22131	0.728	0.584	0.733	0.661	0.745	0.688	0.525708	0.653	0.76	0.71
	22132	0.674	0.513	0.733	0.611	0.647	0.639	0.500319	0.596	0.71	0.674
	22133	0.66	0.494	0.733	0.598	0.621	0.626	0.493708	0.582	0.697	0.664
	22134	0.513	0.353	0.543	0.574	0.408	0.443	0.38723	0.369	0.575	0.602
	22135	0.361	0.206	0.345	0.549	0.186	0.253	0.276708	0.148	0.449	0.537
	22141	0.595	0.453	0.523	0.616	0.555	0.503	0.415447	0.44	0.624	0.616
	22142	0.541	0.382	0.523	0.566	0.456	0.454	0.390058	0.384	0.581	0.58
	22143	0.527	0.363	0.523	0.553	0.431	0.441	0.383447	0.369	0.57	0.57
	22144	0.38	0.256	0.396	0.529	0.263	0.315	0.304216	0.209	0.471	0.508
	22145	0.228	0.145	0.264	0.504	0.089	0.185	0.221977	0.043	0.368	0.443
	22151	0.394	0.257	0.207	0.547	0.268	0.225	0.249708	0.121	0.42	0.475
	22152	0.34	0.186	0.207	0.497	0.17	0.176	0.224319	0.064	0.387	0.439
	22153	0.326	0.167	0.207	0.484	0.144	0.163	0.217708	0.05	0.379	0.429
	22154	0.179	0.111	0.175	0.46	0.046	0.123	0.179435	-0.031	0.314	0.367
	22155	0.027	0.053	0.142	0.435	-0.057	0.081	0.139708	-0.115	0.246	0.302
	22211	0.752	0.571	0.845	0.707	0.806	0.72	0.551565	0.747	0.799	0.743
	22212	0.698	0.499	0.845	0.656	0.707	0.671	0.525235	0.691	0.751	0.706
	22213	0.683	0.481	0.845	0.643	0.681	0.658	0.518379	0.676	0.739	0.697
	22214	0.537	0.34	0.655	0.619	0.468	0.475	0.411901	0.463	0.616	0.635
	22215	0.384	0.193	0.457	0.594	0.246	0.285	0.301379	0.242	0.487	0.57
	22221	0.702	0.481	0.755	0.642	0.737	0.649	0.492934	0.648	0.738	0.689
	22222	0.648	0.41	0.755	0.592	0.638	0.6	0.467358	0.592	0.678	0.653
	22223	0.634	0.391	0.755	0.579	0.613	0.587	0.460698	0.577	0.662	0.643
	22224	0.487	0.25	0.565	0.555	0.399	0.404	0.354219	0.364	0.547	0.581
	22225	0.335	0.103	0.367	0.53	0.178	0.214	0.243698	0.143	0.427	0.516
	22231	0.689	0.459	0.733	0.626	0.719	0.631	0.478379	0.624	0.723	0.676
	22232	0.636	0.387	0.733	0.576	0.621	0.582	0.45299	0.567	0.659	0.639
	22233	0.621	0.369	0.733	0.563	0.595	0.569	0.446379	0.553	0.643	0.63
	22234	0.475	0.228	0.543	0.539	0.382	0.386	0.339901	0.34	0.53	0.568
	22235	0.322	0.081	0.345	0.514	0.16	0.196	0.229379	0.119	0.412	0.503
	22241	0.556	0.328	0.523	0.581	0.529	0.446	0.368118	0.411	0.594	0.582
	22242	0.502	0.257	0.523	0.531	0.431	0.397	0.342729	0.355	0.537	0.546
	22243	0.488	0.238	0.523	0.518	0.405	0.384	0.336118	0.34	0.523	0.536
	22244	0.341	0.131	0.396	0.494	0.237	0.258	0.256887	0.18	0.432	0.474
	22245	0.189	0.02	0.264	0.469	0.063	0.128	0.174648	0.014	0.338	0.409
	22251	0.355	0.132	0.207	0.512	0.242	0.168	0.202379	0.092	0.4	0.441
	22252	0.302	0.06	0.207	0.462	0.144	0.119	0.17699	0.035	0.354	0.404
	22253	0.287	0.042	0.207	0.449	0.118	0.106	0.170379	0.021	0.342	0.395
	22254	0.141	-0.014	0.175	0.425	0.02	0.066	0.132106	-0.06	0.285	0.333
	22255	-0.012	-0.072	0.142	0.4	-0.083	0.024	0.0923791	-0.144	0.226	0.268
	22311	0.742	0.54	0.845	0.697	0.799	0.706	0.538708	0.74	0.793	0.734
	22312	0.688	0.469	0.845	0.647	0.701	0.657	0.513319	0.683	0.743	0.698
	22313	0.674	0.45	0.845	0.634	0.675	0.644	0.506708	0.669	0.73	0.688
	22314	0.527	0.309	0.655	0.61	0.462	0.461	0.40023	0.456	0.609	0.626
	22315	0.375	0.162	0.457	0.585	0.24	0.271	0.289708	0.235	0.483	0.561
	22321	0.692	0.45	0.755	0.633	0.73	0.635	0.481027	0.641	0.729	0.681
	22322	0.638	0.379	0.755	0.583	0.632	0.586	0.455638	0.585	0.666	0.644
	22323	0.624	0.36	0.755	0.57	0.606	0.573	0.449027	0.57	0.649	0.635
	22324	0.478	0.219	0.565	0.546	0.393	0.39	0.342548	0.357	0.536	0.572
	22325	0.325	0.072	0.367	0.521	0.171	0.2	0.232027	0.136	0.419	0.508
	22331	0.68	0.428	0.733	0.617	0.713	0.617	0.466708	0.617	0.714	0.667
	22332	0.626	0.357	0.733	0.567	0.615	0.568	0.441319	0.56	0.647	0.631
	22333	0.612	0.338	0.733	0.554	0.589	0.555	0.434708	0.546	0.629	0.621
	22334	0.465	0.197	0.543	0.53	0.376	0.372	0.32823	0.333	0.518	0.559
	22335	0.313	0.05	0.345	0.505	0.154	0.182	0.217708	0.112	0.403	0.494
	22341	0.547	0.297	0.523	0.572	0.523	0.432	0.356447	0.404	0.587	0.573
	22342	0.493	0.226	0.523	0.522	0.424	0.383	0.331058	0.348	0.527	0.537
	22343	0.479	0.207	0.523	0.509	0.399	0.37	0.324447	0.333	0.511	0.527
	22344	0.332	0.1	0.396	0.485	0.231	0.244	0.245216	0.173	0.422	0.465
	22345	0.18	-0.011	0.264	0.46	0.057	0.114	0.162977	0.007	0.33	0.4
	22351	0.346	0.101	0.207	0.503	0.236	0.154	0.190708	0.085	0.396	0.432
	22352	0.292	0.03	0.207	0.453	0.138	0.105	0.165319	0.028	0.346	0.396
	22353	0.278	0.011	0.207	0.44	0.112	0.092	0.158708	0.014	0.333	0.386
	22354	0.131	-0.045	0.175	0.416	0.014	0.052	0.120435	-0.067	0.278	0.324
	22355	-0.021	-0.103	0.142	0.391	-0.089	0.01	0.080708	-0.151	0.221	0.259
	22411	0.71	0.472	0.739	0.668	0.714	0.57	0.473679	0.632	0.724	0.704
	22412	0.657	0.401	0.739	0.618	0.616	0.521	0.44829	0.576	0.68	0.668
	22413	0.642	0.382	0.739	0.605	0.59	0.508	0.441679	0.561	0.668	0.658
	22414	0.496	0.269	0.601	0.581	0.414	0.372	0.357601	0.392	0.565	0.596
	22415	0.343	0.151	0.457	0.556	0.232	0.231	0.270331	0.216	0.459	0.531
	22421	0.661	0.382	0.649	0.604	0.645	0.499	0.415997	0.534	0.666	0.65
	22422	0.607	0.311	0.649	0.554	0.547	0.449	0.390608	0.477	0.608	0.614
	22423	0.593	0.292	0.649	0.541	0.521	0.437	0.383997	0.463	0.593	0.604
	22424	0.446	0.179	0.511	0.517	0.345	0.301	0.29992	0.293	0.498	0.542
	22425	0.294	0.061	0.367	0.492	0.163	0.159	0.212649	0.117	0.4	0.477
	22431	0.648	0.36	0.627	0.588	0.628	0.481	0.401679	0.509	0.652	0.637
	22432	0.595	0.289	0.627	0.538	0.53	0.432	0.37629	0.453	0.59	0.601
	22433	0.58	0.27	0.627	0.525	0.504	0.419	0.369679	0.438	0.574	0.591
	22434	0.434	0.157	0.489	0.501	0.328	0.283	0.285601	0.269	0.482	0.529
	22435	0.281	0.039	0.345	0.476	0.146	0.142	0.198331	0.093	0.386	0.464
	22441	0.515	0.252	0.459	0.543	0.468	0.334	0.309655	0.332	0.54	0.543
	22442	0.461	0.181	0.459	0.493	0.37	0.285	0.284266	0.276	0.485	0.507
	22443	0.447	0.162	0.459	0.48	0.344	0.272	0.277655	0.261	0.471	0.497
	22444	0.3	0.072	0.364	0.456	0.199	0.174	0.211876	0.127	0.394	0.435
	22445	0.148	-0.022	0.264	0.431	0.049	0.073	0.143599	-0.013	0.314	0.37
	22451	0.314	0.09	0.207	0.474	0.228	0.114	0.171331	0.066	0.372	0.402
	22452	0.261	0.019	0.207	0.424	0.13	0.064	0.145942	0.009	0.327	0.366
	22453	0.246	0	0.207	0.411	0.104	0.052	0.139331	-0.005	0.316	0.356
	22454	0.1	-0.056	0.175	0.387	0.005	0.011	0.101057	-0.086	0.262	0.294
	22455	-0.053	-0.114	0.142	0.362	-0.097	-0.031	0.0613305	-0.17	0.207	0.229
	22511	0.646	0.333	0.522	0.608	0.54	0.291	0.340708	0.413	0.583	0.642
	22512	0.592	0.262	0.522	0.558	0.442	0.242	0.315319	0.356	0.55	0.606
	22513	0.578	0.243	0.522	0.545	0.416	0.229	0.308708	0.342	0.542	0.596
	22514	0.431	0.187	0.49	0.521	0.318	0.189	0.270435	0.261	0.477	0.534
	22515	0.279	0.129	0.457	0.496	0.215	0.147	0.230708	0.177	0.409	0.469
	22521	0.596	0.243	0.432	0.544	0.471	0.22	0.283027	0.314	0.537	0.589
	22522	0.542	0.172	0.432	0.494	0.373	0.171	0.257638	0.258	0.49	0.552
	22523	0.528	0.153	0.432	0.481	0.347	0.158	0.251027	0.243	0.478	0.543
	22524	0.382	0.097	0.401	0.457	0.249	0.118	0.212753	0.162	0.421	0.48
	22525	0.229	0.039	0.367	0.432	0.146	0.076	0.173027	0.078	0.362	0.416
	22531	0.584	0.221	0.41	0.528	0.454	0.202	0.268708	0.29	0.525	0.575
	22532	0.53	0.15	0.41	0.478	0.356	0.153	0.243319	0.233	0.475	0.539
	22533	0.516	0.131	0.41	0.465	0.33	0.14	0.236708	0.219	0.462	0.529
	22534	0.369	0.075	0.378	0.441	0.232	0.1	0.198435	0.138	0.407	0.467
	22535	0.217	0.017	0.345	0.416	0.129	0.058	0.158708	0.054	0.351	0.402
	22541	0.451	0.16	0.329	0.483	0.357	0.134	0.213977	0.185	0.444	0.481
	22542	0.397	0.088	0.329	0.433	0.259	0.084	0.188588	0.128	0.401	0.445
	22543	0.383	0.07	0.329	0.42	0.233	0.072	0.181977	0.114	0.39	0.435
	22544	0.236	0.014	0.297	0.396	0.134	0.031	0.143704	0.033	0.337	0.373
	22545	0.084	-0.044	0.264	0.371	0.032	-0.011	0.103977	-0.051	0.282	0.308
	22551	0.25	0.068	0.207	0.414	0.211	0.03	0.131708	0.027	0.322	0.34
	22552	0.196	-0.003	0.207	0.364	0.113	-0.019	0.106319	-0.03	0.289	0.304
	22553	0.182	-0.022	0.207	0.351	0.087	-0.032	0.099708	-0.044	0.281	0.294
	22554	0.035	-0.078	0.175	0.327	-0.012	-0.072	0.0614347	-0.125	0.23	0.232
	22555	-0.117	-0.136	0.142	0.302	-0.114	-0.114	0.021708	-0.209	0.178	0.167
	23111	0.779	0.66	0.831	0.732	0.817	0.755	0.577459	0.758	0.811	0.762
	23112	0.725	0.589	0.831	0.682	0.719	0.706	0.55207	0.702	0.775	0.725
	23113	0.711	0.57	0.831	0.669	0.693	0.693	0.545459	0.687	0.766	0.716
	23114	0.565	0.429	0.64	0.645	0.48	0.51	0.438981	0.474	0.635	0.654
	23115	0.412	0.282	0.443	0.62	0.258	0.32	0.328459	0.253	0.5	0.589
	23121	0.73	0.571	0.741	0.668	0.749	0.684	0.519778	0.66	0.761	0.708
	23122	0.676	0.499	0.741	0.618	0.65	0.634	0.494389	0.603	0.712	0.672
	23123	0.662	0.481	0.741	0.605	0.625	0.622	0.487778	0.589	0.699	0.662
	23124	0.515	0.339	0.55	0.581	0.411	0.439	0.381299	0.376	0.577	0.6
	23125	0.363	0.193	0.353	0.556	0.19	0.249	0.270778	0.155	0.451	0.535
	23131	0.717	0.548	0.719	0.652	0.731	0.666	0.505459	0.635	0.749	0.695
	23132	0.663	0.477	0.719	0.602	0.633	0.617	0.48007	0.579	0.696	0.658
	23133	0.649	0.458	0.719	0.589	0.607	0.604	0.473459	0.564	0.683	0.649
	23134	0.503	0.317	0.528	0.565	0.394	0.421	0.366981	0.351	0.563	0.587
	23135	0.35	0.17	0.331	0.54	0.172	0.231	0.256459	0.13	0.439	0.522
	23141	0.584	0.418	0.508	0.607	0.541	0.481	0.395198	0.423	0.615	0.601
	23142	0.53	0.346	0.508	0.557	0.442	0.432	0.369809	0.366	0.569	0.565
	23143	0.516	0.328	0.508	0.544	0.417	0.419	0.363198	0.352	0.557	0.555
	23144	0.369	0.221	0.381	0.52	0.249	0.293	0.283967	0.192	0.46	0.493
	23145	0.217	0.109	0.25	0.495	0.075	0.162	0.201728	0.025	0.359	0.428
	23151	0.383	0.221	0.193	0.538	0.254	0.203	0.229459	0.103	0.413	0.46
	23152	0.329	0.15	0.193	0.488	0.156	0.154	0.20407	0.047	0.377	0.423
	23153	0.315	0.131	0.193	0.475	0.13	0.141	0.197459	0.032	0.368	0.414
	23154	0.169	0.076	0.161	0.451	0.032	0.101	0.159186	-0.049	0.305	0.352
	23155	0.016	0.017	0.128	0.426	-0.071	0.059	0.119459	-0.133	0.239	0.287
	23211	0.741	0.535	0.831	0.697	0.792	0.698	0.53013	0.729	0.788	0.727
	23212	0.687	0.464	0.831	0.647	0.693	0.649	0.504741	0.673	0.738	0.691
	23213	0.673	0.445	0.831	0.634	0.668	0.636	0.49813	0.658	0.726	0.681
	23214	0.526	0.304	0.64	0.61	0.454	0.453	0.391652	0.445	0.604	0.619
	23215	0.374	0.157	0.443	0.585	0.233	0.263	0.28113	0.224	0.477	0.554
	23221	0.691	0.446	0.741	0.633	0.723	0.627	0.472449	0.631	0.725	0.674
	23222	0.637	0.374	0.741	0.583	0.624	0.577	0.44706	0.575	0.662	0.637
	23223	0.623	0.356	0.741	0.57	0.599	0.565	0.440449	0.56	0.645	0.628
	23224	0.477	0.214	0.55	0.546	0.385	0.382	0.33397	0.347	0.532	0.565
	23225	0.324	0.068	0.353	0.521	0.164	0.192	0.223449	0.126	0.414	0.501
	23231	0.679	0.423	0.719	0.617	0.706	0.609	0.45813	0.606	0.709	0.66
	23232	0.625	0.352	0.719	0.567	0.607	0.56	0.432741	0.55	0.643	0.624
	23233	0.611	0.333	0.719	0.554	0.582	0.547	0.42613	0.535	0.626	0.614
	23234	0.464	0.192	0.528	0.53	0.368	0.364	0.319652	0.322	0.514	0.552
	23235	0.312	0.045	0.331	0.505	0.147	0.174	0.20913	0.101	0.399	0.487
	23241	0.546	0.293	0.508	0.572	0.515	0.424	0.347869	0.394	0.582	0.567
	23242	0.492	0.221	0.508	0.522	0.417	0.375	0.32248	0.338	0.522	0.53
	23243	0.478	0.203	0.508	0.509	0.391	0.362	0.315869	0.323	0.507	0.521
	23244	0.331	0.096	0.381	0.484	0.224	0.236	0.236638	0.163	0.418	0.458
	23245	0.179	-0.016	0.25	0.46	0.05	0.105	0.154399	-0.004	0.326	0.394
	23251	0.345	0.096	0.193	0.503	0.229	0.146	0.18213	0.074	0.39	0.425
	23252	0.291	0.025	0.193	0.453	0.13	0.097	0.156741	0.018	0.341	0.389
	23253	0.277	0.006	0.193	0.44	0.105	0.084	0.15013	0.003	0.328	0.379
	23254	0.13	-0.05	0.161	0.416	0.006	0.044	0.111857	-0.078	0.273	0.317
	23255	-0.022	-0.108	0.128	0.391	-0.096	0.002	0.0721301	-0.162	0.216	0.252
	23311	0.731	0.504	0.831	0.688	0.785	0.684	0.518459	0.722	0.782	0.719
	23312	0.677	0.433	0.831	0.638	0.687	0.635	0.49307	0.666	0.729	0.682
	23313	0.663	0.414	0.831	0.625	0.661	0.622	0.486459	0.651	0.716	0.673
	23314	0.517	0.273	0.64	0.601	0.448	0.439	0.379981	0.438	0.596	0.611
	23315	0.364	0.126	0.443	0.576	0.226	0.249	0.269459	0.217	0.472	0.546
	23321	0.682	0.415	0.741	0.624	0.717	0.613	0.460778	0.624	0.716	0.665
	23322	0.628	0.343	0.741	0.574	0.618	0.563	0.435389	0.567	0.649	0.629
	23323	0.614	0.325	0.741	0.561	0.593	0.551	0.428778	0.553	0.632	0.619
	23324	0.467	0.183	0.55	0.537	0.379	0.368	0.322299	0.34	0.521	0.557
	23325	0.315	0.037	0.353	0.512	0.158	0.178	0.211778	0.119	0.405	0.492
	23331	0.669	0.392	0.719	0.608	0.699	0.595	0.446459	0.599	0.7	0.652
	23332	0.615	0.321	0.719	0.558	0.601	0.546	0.42107	0.543	0.63	0.615
	23333	0.601	0.302	0.719	0.545	0.575	0.533	0.414459	0.528	0.611	0.606
	23334	0.455	0.161	0.528	0.521	0.362	0.35	0.307981	0.315	0.502	0.544
	23335	0.302	0.014	0.331	0.496	0.14	0.16	0.197459	0.094	0.389	0.479
	23341	0.536	0.262	0.508	0.563	0.509	0.41	0.336198	0.387	0.574	0.558
	23342	0.482	0.19	0.508	0.513	0.41	0.361	0.310809	0.33	0.511	0.522
	23343	0.468	0.172	0.508	0.5	0.385	0.348	0.304198	0.316	0.494	0.512
	23344	0.321	0.065	0.381	0.476	0.217	0.222	0.224967	0.156	0.408	0.45
	23345	0.169	-0.047	0.25	0.451	0.043	0.091	0.142728	-0.011	0.318	0.385
	23351	0.335	0.065	0.193	0.494	0.222	0.132	0.170459	0.067	0.385	0.417
	23352	0.281	-0.006	0.193	0.444	0.124	0.083	0.14507	0.011	0.332	0.38
	23353	0.267	-0.025	0.193	0.431	0.098	0.07	0.138459	-0.004	0.319	0.371
	23354	0.121	-0.08	0.161	0.407	0	0.03	0.100186	-0.085	0.266	0.309
	23355	-0.032	-0.139	0.128	0.382	-0.103	-0.012	0.060459	-0.169	0.211	0.244
	23411	0.7	0.437	0.725	0.659	0.7	0.548	0.45343	0.615	0.714	0.689
	23412	0.646	0.365	0.725	0.609	0.602	0.498	0.428041	0.559	0.667	0.652
	23413	0.632	0.347	0.725	0.596	0.576	0.486	0.42143	0.544	0.655	0.643
	23414	0.485	0.233	0.586	0.572	0.401	0.349	0.337352	0.374	0.554	0.58
	23415	0.333	0.116	0.443	0.547	0.218	0.208	0.250082	0.198	0.449	0.516
	23421	0.65	0.347	0.635	0.595	0.631	0.476	0.395748	0.516	0.654	0.635
	23422	0.596	0.275	0.635	0.545	0.533	0.427	0.370359	0.46	0.593	0.599
	23423	0.582	0.257	0.635	0.532	0.507	0.414	0.363748	0.445	0.577	0.589
	23424	0.436	0.144	0.496	0.508	0.332	0.278	0.279671	0.276	0.484	0.527
	23425	0.283	0.026	0.353	0.483	0.149	0.137	0.1924	0.1	0.388	0.462
	23431	0.638	0.325	0.613	0.579	0.614	0.459	0.38143	0.492	0.639	0.622
	23432	0.584	0.253	0.613	0.529	0.516	0.409	0.356041	0.436	0.574	0.585
	23433	0.57	0.235	0.613	0.516	0.49	0.397	0.34943	0.421	0.558	0.576
	23434	0.423	0.121	0.474	0.492	0.315	0.26	0.265352	0.251	0.467	0.513
	23435	0.271	0.004	0.331	0.467	0.132	0.119	0.178082	0.075	0.373	0.449
	23441	0.504	0.217	0.445	0.534	0.455	0.312	0.289406	0.315	0.528	0.528
	23442	0.451	0.145	0.445	0.484	0.356	0.263	0.264017	0.258	0.471	0.491
	23443	0.436	0.127	0.445	0.471	0.331	0.25	0.257406	0.244	0.456	0.482
	23444	0.29	0.036	0.349	0.447	0.186	0.152	0.191627	0.109	0.381	0.42
	23445	0.137	-0.057	0.25	0.422	0.035	0.05	0.12335	-0.03	0.303	0.355
	23451	0.304	0.055	0.193	0.465	0.214	0.091	0.151082	0.048	0.362	0.387
	23452	0.25	-0.017	0.193	0.415	0.116	0.042	0.125693	-0.008	0.315	0.35
	23453	0.236	-0.035	0.193	0.402	0.09	0.029	0.119082	-0.023	0.303	0.341
	23454	0.089	-0.091	0.161	0.378	-0.009	-0.011	0.0808083	-0.104	0.251	0.278
	23455	-0.063	-0.149	0.128	0.353	-0.111	-0.053	0.0410816	-0.188	0.197	0.214
	23511	0.635	0.297	0.508	0.599	0.526	0.269	0.320459	0.395	0.576	0.627
	23512	0.581	0.226	0.508	0.549	0.428	0.22	0.29507	0.339	0.54	0.59
	23513	0.567	0.207	0.508	0.536	0.402	0.207	0.288459	0.324	0.531	0.581
	23514	0.421	0.152	0.476	0.512	0.304	0.167	0.250186	0.243	0.468	0.519
	23515	0.268	0.093	0.443	0.487	0.201	0.125	0.210459	0.159	0.402	0.454
	23521	0.586	0.208	0.418	0.535	0.458	0.198	0.262778	0.297	0.527	0.573
	23522	0.532	0.136	0.418	0.485	0.359	0.148	0.237389	0.24	0.477	0.537
	23523	0.518	0.118	0.418	0.472	0.334	0.136	0.230778	0.226	0.464	0.527
	23524	0.371	0.062	0.386	0.448	0.235	0.095	0.192504	0.145	0.409	0.465
	23525	0.219	0.004	0.353	0.423	0.133	0.054	0.152778	0.061	0.352	0.4
	23531	0.573	0.185	0.396	0.519	0.44	0.18	0.248459	0.272	0.515	0.56
	23532	0.519	0.114	0.396	0.469	0.342	0.131	0.22307	0.216	0.462	0.523
	23533	0.505	0.095	0.396	0.456	0.316	0.118	0.216459	0.201	0.448	0.514
	23534	0.359	0.04	0.364	0.432	0.218	0.078	0.178186	0.12	0.395	0.452
	23535	0.206	-0.019	0.331	0.407	0.115	0.036	0.138459	0.036	0.34	0.387
	23541	0.44	0.124	0.315	0.474	0.343	0.111	0.193728	0.167	0.435	0.466
	23542	0.386	0.053	0.315	0.424	0.245	0.062	0.168339	0.111	0.389	0.43
	23543	0.372	0.034	0.315	0.411	0.219	0.049	0.161728	0.096	0.377	0.42
	23544	0.225	-0.022	0.283	0.387	0.121	0.009	0.123455	0.015	0.325	0.358
	23545	0.073	-0.08	0.25	0.362	0.018	-0.033	0.0837279	-0.069	0.272	0.293
	23551	0.239	0.032	0.193	0.405	0.197	0.008	0.111459	0.009	0.315	0.325
	23552	0.185	-0.039	0.193	0.355	0.099	-0.041	0.0860703	-0.047	0.279	0.288
	23553	0.171	-0.058	0.193	0.342	0.073	-0.054	0.079459	-0.062	0.27	0.279
	23554	0.025	-0.113	0.161	0.318	-0.025	-0.094	0.0411857	-0.143	0.221	0.217
	23555	-0.128	-0.172	0.128	0.293	-0.128	-0.136	0.00145902	-0.227	0.17	0.152
	24111	0.748	0.59	0.731	0.721	0.744	0.642	0.514265	0.666	0.741	0.728
	24112	0.694	0.519	0.731	0.671	0.645	0.592	0.488876	0.61	0.709	0.692
	24113	0.68	0.5	0.731	0.658	0.62	0.58	0.482265	0.595	0.701	0.682
	24114	0.533	0.38	0.579	0.634	0.434	0.431	0.392364	0.414	0.584	0.62
	24115	0.381	0.255	0.421	0.609	0.241	0.277	0.299049	0.227	0.463	0.555
	24121	0.698	0.501	0.641	0.657	0.675	0.57	0.456583	0.568	0.695	0.675
	24122	0.644	0.429	0.641	0.607	0.576	0.521	0.431194	0.511	0.65	0.638
	24123	0.63	0.411	0.641	0.594	0.551	0.508	0.424583	0.497	0.638	0.629
	24124	0.484	0.29	0.489	0.57	0.365	0.36	0.334682	0.316	0.53	0.566
	24125	0.331	0.165	0.332	0.545	0.173	0.206	0.241368	0.128	0.418	0.502
	24131	0.686	0.478	0.619	0.641	0.658	0.553	0.442265	0.543	0.684	0.661
	24132	0.632	0.407	0.619	0.591	0.559	0.503	0.416876	0.487	0.636	0.625
	24133	0.618	0.388	0.619	0.578	0.534	0.491	0.410265	0.472	0.623	0.615
	24134	0.471	0.268	0.467	0.554	0.348	0.342	0.320364	0.291	0.517	0.553
	24135	0.319	0.143	0.309	0.529	0.155	0.188	0.227049	0.104	0.407	0.488
	24141	0.553	0.365	0.44	0.595	0.49	0.396	0.3455	0.357	0.561	0.567
	24142	0.499	0.293	0.44	0.545	0.391	0.347	0.320111	0.3	0.519	0.531
	24143	0.485	0.275	0.44	0.532	0.366	0.334	0.3135	0.286	0.508	0.521
	24144	0.338	0.18	0.336	0.508	0.215	0.229	0.244225	0.145	0.42	0.459
	24145	0.186	0.082	0.228	0.483	0.058	0.12	0.172318	-0.002	0.328	0.394
	24151	0.352	0.194	0.171	0.527	0.237	0.16	0.200049	0.077	0.376	0.426
	24152	0.298	0.122	0.171	0.477	0.139	0.111	0.174661	0.02	0.344	0.39
	24153	0.284	0.104	0.171	0.464	0.113	0.098	0.168049	0.006	0.336	0.38
	24154	0.137	0.048	0.14	0.44	0.015	0.058	0.129776	-0.076	0.274	0.318
	24155	-0.015	-0.01	0.106	0.415	-0.088	0.016	0.0900493	-0.16	0.21	0.253
	24211	0.71	0.465	0.731	0.685	0.718	0.585	0.466936	0.637	0.722	0.694
	24212	0.656	0.394	0.731	0.635	0.619	0.535	0.441547	0.581	0.677	0.657
	24213	0.642	0.375	0.731	0.622	0.594	0.523	0.434936	0.566	0.665	0.648
	24214	0.495	0.255	0.579	0.598	0.408	0.374	0.345035	0.385	0.557	0.585
	24215	0.343	0.13	0.421	0.573	0.216	0.22	0.25172	0.198	0.444	0.521
	24221	0.66	0.376	0.641	0.621	0.649	0.513	0.409254	0.539	0.663	0.64
	24222	0.606	0.304	0.641	0.571	0.551	0.464	0.383866	0.482	0.604	0.604
	24223	0.592	0.286	0.641	0.558	0.525	0.451	0.377254	0.468	0.589	0.594
	24224	0.445	0.165	0.489	0.534	0.339	0.303	0.287354	0.287	0.489	0.532
	24225	0.293	0.04	0.332	0.509	0.147	0.149	0.194039	0.099	0.385	0.467
	24231	0.648	0.353	0.619	0.605	0.632	0.496	0.394936	0.514	0.648	0.627
	24232	0.594	0.282	0.619	0.555	0.533	0.446	0.369547	0.458	0.586	0.59
	24233	0.58	0.263	0.619	0.542	0.508	0.434	0.362936	0.443	0.57	0.581
	24234	0.433	0.143	0.467	0.518	0.322	0.285	0.273035	0.262	0.472	0.518
	24235	0.281	0.018	0.309	0.493	0.13	0.131	0.17972	0.075	0.371	0.454
	24241	0.514	0.24	0.44	0.56	0.464	0.339	0.298171	0.328	0.532	0.533
	24242	0.46	0.168	0.44	0.51	0.366	0.29	0.272783	0.272	0.477	0.496
	24243	0.446	0.15	0.44	0.497	0.34	0.277	0.266171	0.257	0.462	0.487
	24244	0.299	0.055	0.336	0.473	0.189	0.172	0.196896	0.116	0.382	0.425
	24245	0.147	-0.043	0.228	0.448	0.033	0.063	0.124989	-0.03	0.299	0.36
	24251	0.314	0.069	0.171	0.491	0.212	0.103	0.15272	0.048	0.357	0.392
	24252	0.26	-0.003	0.171	0.441	0.113	0.054	0.127332	-0.009	0.312	0.355
	24253	0.246	-0.021	0.171	0.428	0.088	0.041	0.12072	-0.023	0.301	0.346
	24254	0.099	-0.077	0.14	0.404	-0.011	0.001	0.0824471	-0.104	0.247	0.283
	24255	-0.054	-0.135	0.106	0.379	-0.113	-0.041	0.0427204	-0.188	0.191	0.219
	24311	0.7	0.434	0.731	0.677	0.712	0.571	0.455265	0.63	0.717	0.685
	24312	0.646	0.363	0.731	0.627	0.613	0.521	0.429876	0.574	0.669	0.649
	24313	0.632	0.344	0.731	0.614	0.588	0.509	0.423265	0.559	0.656	0.639
	24314	0.485	0.224	0.579	0.59	0.402	0.36	0.333364	0.378	0.55	0.577
	24315	0.333	0.099	0.421	0.565	0.209	0.206	0.240049	0.191	0.44	0.512
	24321	0.65	0.345	0.641	0.613	0.643	0.499	0.397583	0.532	0.655	0.632
	24322	0.596	0.273	0.641	0.563	0.544	0.45	0.372194	0.475	0.593	0.595
	24323	0.582	0.255	0.641	0.55	0.519	0.437	0.365583	0.461	0.577	0.586
	24324	0.436	0.134	0.489	0.526	0.333	0.289	0.275682	0.28	0.479	0.523
	24325	0.283	0.009	0.332	0.501	0.141	0.135	0.182368	0.092	0.377	0.459
	24331	0.638	0.322	0.619	0.597	0.626	0.482	0.383265	0.507	0.64	0.618
	24332	0.584	0.251	0.619	0.547	0.527	0.432	0.357876	0.451	0.574	0.582
	24333	0.57	0.232	0.619	0.534	0.502	0.42	0.351265	0.436	0.557	0.572
	24334	0.423	0.112	0.467	0.51	0.316	0.271	0.261364	0.255	0.461	0.51
	24335	0.271	-0.013	0.309	0.485	0.123	0.117	0.168049	0.068	0.362	0.445
	24341	0.505	0.209	0.44	0.551	0.458	0.325	0.2865	0.321	0.525	0.524
	24342	0.451	0.137	0.44	0.501	0.359	0.276	0.261111	0.264	0.466	0.488
	24343	0.437	0.119	0.44	0.488	0.334	0.263	0.2545	0.25	0.451	0.478
	24344	0.29	0.024	0.336	0.464	0.183	0.158	0.185225	0.109	0.373	0.416
	24345	0.138	-0.074	0.228	0.439	0.026	0.049	0.113318	-0.038	0.292	0.351
	24351	0.304	0.038	0.171	0.483	0.205	0.089	0.141049	0.041	0.353	0.383
	24352	0.25	-0.034	0.171	0.433	0.107	0.04	0.115661	-0.016	0.305	0.347
	24353	0.236	-0.052	0.171	0.42	0.081	0.027	0.109049	-0.031	0.292	0.337
	24354	0.089	-0.108	0.14	0.396	-0.017	-0.013	0.070776	-0.112	0.24	0.275
	24355	-0.063	-0.166	0.106	0.371	-0.12	-0.055	0.0310493	-0.196	0.186	0.21
	24411	0.669	0.38	0.651	0.647	0.645	0.458	0.401331	0.544	0.659	0.655
	24412	0.615	0.309	0.651	0.597	0.547	0.408	0.375942	0.488	0.616	0.618
	24413	0.601	0.29	0.651	0.584	0.521	0.396	0.369331	0.473	0.604	0.609
	24414	0.454	0.191	0.538	0.56	0.364	0.283	0.296387	0.325	0.513	0.547
	24415	0.302	0.088	0.421	0.535	0.201	0.166	0.220672	0.172	0.418	0.482
	24421	0.619	0.291	0.561	0.583	0.576	0.386	0.34365	0.446	0.602	0.601
	24422	0.565	0.219	0.561	0.533	0.478	0.337	0.318261	0.389	0.545	0.565
	24423	0.551	0.201	0.561	0.52	0.452	0.324	0.31165	0.375	0.531	0.555
	24424	0.404	0.101	0.448	0.496	0.295	0.211	0.238705	0.227	0.447	0.493
	24425	0.252	-0.002	0.332	0.471	0.132	0.094	0.16299	0.073	0.361	0.428
	24431	0.607	0.268	0.539	0.567	0.559	0.369	0.329331	0.421	0.588	0.588
	24432	0.553	0.197	0.539	0.517	0.461	0.319	0.303942	0.365	0.528	0.551
	24433	0.539	0.178	0.539	0.504	0.435	0.307	0.297331	0.35	0.512	0.542
	24434	0.392	0.079	0.426	0.48	0.278	0.194	0.224387	0.202	0.431	0.48
	24435	0.24	-0.024	0.309	0.455	0.115	0.077	0.148672	0.049	0.347	0.415
	24441	0.473	0.172	0.392	0.522	0.415	0.241	0.246372	0.262	0.485	0.494
	24442	0.419	0.101	0.392	0.472	0.316	0.192	0.220983	0.205	0.432	0.458
	24443	0.405	0.082	0.392	0.459	0.291	0.179	0.214372	0.191	0.418	0.448
	24444	0.258	0	0.312	0.435	0.157	0.095	0.155278	0.069	0.349	0.386
	24445	0.106	-0.085	0.228	0.41	0.018	0.008	0.0939407	-0.057	0.277	0.321
	24451	0.273	0.027	0.171	0.453	0.197	0.049	0.121672	0.022	0.331	0.353
	24452	0.219	-0.044	0.171	0.403	0.099	-0.001	0.0962832	-0.035	0.288	0.316
	24453	0.205	-0.063	0.171	0.39	0.073	-0.014	0.0896718	-0.05	0.277	0.307
	24454	0.058	-0.119	0.14	0.366	-0.026	-0.054	0.0513986	-0.131	0.226	0.245
	24455	-0.095	-0.177	0.106	0.341	-0.128	-0.096	0.0116718	-0.215	0.173	0.18
	24511	0.604	0.27	0.486	0.588	0.509	0.226	0.291049	0.369	0.539	0.593
	24512	0.55	0.198	0.486	0.538	0.411	0.177	0.265661	0.312	0.507	0.557
	24513	0.536	0.18	0.486	0.525	0.385	0.164	0.259049	0.298	0.499	0.547
	24514	0.389	0.124	0.455	0.501	0.287	0.124	0.220776	0.217	0.437	0.485
	24515	0.237	0.066	0.421	0.476	0.184	0.082	0.181049	0.133	0.372	0.42
	24521	0.554	0.18	0.397	0.524	0.441	0.155	0.233368	0.27	0.494	0.54
	24522	0.5	0.109	0.397	0.474	0.342	0.106	0.207979	0.214	0.448	0.503
	24523	0.486	0.09	0.397	0.461	0.317	0.093	0.201368	0.199	0.437	0.494
	24524	0.34	0.034	0.365	0.437	0.218	0.053	0.163095	0.118	0.383	0.431
	24525	0.187	-0.024	0.332	0.412	0.116	0.011	0.123368	0.034	0.327	0.367
	24531	0.542	0.158	0.374	0.508	0.423	0.137	0.219049	0.246	0.483	0.526
	24532	0.488	0.086	0.374	0.458	0.325	0.088	0.193661	0.189	0.434	0.49
	24533	0.474	0.068	0.374	0.445	0.299	0.075	0.187049	0.175	0.421	0.48
	24534	0.327	0.012	0.343	0.421	0.201	0.035	0.148776	0.094	0.369	0.418
	24535	0.175	-0.046	0.309	0.396	0.098	-0.007	0.109049	0.01	0.315	0.353
	24541	0.409	0.097	0.293	0.462	0.326	0.069	0.164318	0.14	0.404	0.432
	24542	0.355	0.025	0.293	0.412	0.228	0.019	0.138929	0.084	0.362	0.396
	24543	0.341	0.007	0.293	0.399	0.202	0.007	0.132318	0.069	0.351	0.386
	24544	0.194	-0.049	0.261	0.375	0.104	-0.034	0.0940448	-0.012	0.301	0.324
	24545	0.042	-0.107	0.228	0.35	0.001	-0.075	0.0543181	-0.096	0.248	0.259
	24551	0.208	0.005	0.171	0.394	0.18	-0.035	0.0820493	-0.018	0.286	0.291
	24552	0.154	-0.067	0.171	0.344	0.082	-0.084	0.0566606	-0.074	0.254	0.255
	24553	0.14	-0.085	0.171	0.331	0.056	-0.097	0.0500493	-0.089	0.245	0.245
	24554	-0.007	-0.141	0.14	0.307	-0.042	-0.137	0.011776	-0.17	0.197	0.183
	24555	-0.159	-0.199	0.106	0.282	-0.145	-0.179	-0.0279507	-0.254	0.148	0.118
	25111	0.65	0.372	0.421	0.684	0.513	0.289	0.317459	0.379	0.523	0.623
	25112	0.596	0.301	0.421	0.634	0.415	0.24	0.29207	0.323	0.503	0.586
	25113	0.582	0.282	0.421	0.621	0.389	0.227	0.285459	0.308	0.498	0.577
	25114	0.436	0.227	0.389	0.597	0.291	0.187	0.247186	0.227	0.425	0.515
	25115	0.283	0.168	0.356	0.572	0.188	0.145	0.207459	0.143	0.349	0.45
	25121	0.601	0.283	0.331	0.62	0.445	0.218	0.259778	0.281	0.49	0.569
	25122	0.547	0.211	0.331	0.57	0.346	0.168	0.234389	0.224	0.457	0.533
	25123	0.533	0.193	0.331	0.557	0.321	0.156	0.227778	0.21	0.449	0.523
	25124	0.386	0.137	0.299	0.533	0.222	0.115	0.189504	0.129	0.383	0.461
	25125	0.234	0.079	0.266	0.508	0.12	0.074	0.149778	0.045	0.315	0.396
	25131	0.588	0.26	0.309	0.604	0.427	0.2	0.245459	0.256	0.481	0.556
	25132	0.534	0.189	0.309	0.554	0.329	0.151	0.22007	0.2	0.446	0.519
	25133	0.52	0.17	0.309	0.541	0.303	0.138	0.213459	0.185	0.437	0.51
	25134	0.374	0.115	0.277	0.517	0.205	0.098	0.175186	0.104	0.373	0.448
	25135	0.221	0.056	0.244	0.492	0.102	0.056	0.135459	0.02	0.307	0.383
	25141	0.455	0.199	0.228	0.559	0.33	0.131	0.190728	0.151	0.394	0.462
	25142	0.401	0.128	0.228	0.509	0.232	0.082	0.165339	0.095	0.365	0.426
	25143	0.387	0.109	0.228	0.496	0.206	0.069	0.158728	0.08	0.357	0.416
	25144	0.24	0.053	0.196	0.472	0.108	0.029	0.120455	-0.001	0.295	0.354
	25145	0.088	-0.005	0.163	0.447	0.005	-0.013	0.0807279	-0.085	0.232	0.289
	25151	0.254	0.107	0.106	0.49	0.184	0.028	0.108459	-0.007	0.262	0.321
	25152	0.2	0.036	0.106	0.44	0.086	-0.021	0.0830703	-0.063	0.242	0.284
	25153	0.186	0.017	0.106	0.427	0.06	-0.034	0.076459	-0.078	0.237	0.275
	25154	0.04	-0.038	0.074	0.403	-0.038	-0.074	0.0381857	-0.159	0.179	0.213
	25155	-0.113	-0.097	0.041	0.378	-0.141	-0.116	-0.00154098	-0.243	0.118	0.148
	25211	0.612	0.247	0.421	0.649	0.488	0.232	0.27013	0.35	0.517	0.588
	25212	0.558	0.176	0.421	0.599	0.389	0.183	0.244741	0.294	0.484	0.552
	25213	0.544	0.157	0.421	0.586	0.364	0.17	0.23813	0.279	0.475	0.542
	25214	0.397	0.101	0.389	0.562	0.265	0.13	0.199857	0.198	0.41	0.48
	25215	0.245	0.043	0.356	0.537	0.163	0.088	0.16013	0.114	0.342	0.415
	25221	0.562	0.158	0.331	0.585	0.419	0.161	0.212449	0.252	0.47	0.535
	25222	0.508	0.086	0.331	0.535	0.32	0.111	0.18706	0.196	0.424	0.498
	25223	0.494	0.068	0.331	0.522	0.295	0.099	0.180449	0.181	0.412	0.489
	25224	0.348	0.012	0.299	0.498	0.196	0.058	0.142175	0.1	0.355	0.426
	25225	0.195	-0.046	0.266	0.473	0.094	0.017	0.102449	0.016	0.296	0.362
	25231	0.55	0.135	0.309	0.569	0.402	0.143	0.19813	0.227	0.459	0.521
	25232	0.496	0.064	0.309	0.519	0.303	0.094	0.172741	0.171	0.409	0.485
	25233	0.482	0.045	0.309	0.506	0.278	0.081	0.16613	0.156	0.397	0.475
	25234	0.335	-0.011	0.277	0.482	0.179	0.041	0.127857	0.075	0.342	0.413
	25235	0.183	-0.069	0.244	0.457	0.077	-0.001	0.0881301	-0.009	0.284	0.348
	25241	0.417	0.074	0.228	0.524	0.305	0.074	0.143399	0.122	0.377	0.428
	25242	0.363	0.003	0.228	0.474	0.206	0.025	0.11801	0.066	0.335	0.391
	25243	0.349	-0.016	0.228	0.461	0.181	0.012	0.111399	0.051	0.324	0.382
	25244	0.202	-0.072	0.196	0.436	0.082	-0.028	0.0731257	-0.03	0.27	0.319
	25245	0.05	-0.13	0.163	0.412	-0.02	-0.07	0.033399	-0.114	0.215	0.255
	25251	0.216	-0.018	0.106	0.455	0.159	-0.029	0.0611301	-0.036	0.255	0.286
	25252	0.162	-0.089	0.106	0.405	0.06	-0.078	0.0357415	-0.092	0.223	0.25
	25253	0.148	-0.108	0.106	0.392	0.035	-0.091	0.0291301	-0.107	0.214	0.24
	25254	0.001	-0.164	0.074	0.368	-0.064	-0.131	-0.00914316	-0.188	0.164	0.178
	25255	-0.151	-0.222	0.041	0.343	-0.166	-0.173	-0.0488699	-0.272	0.111	0.113
	25311	0.602	0.216	0.421	0.64	0.481	0.218	0.258459	0.343	0.515	0.58
	25312	0.548	0.145	0.421	0.59	0.383	0.169	0.23307	0.287	0.479	0.543
	25313	0.534	0.126	0.421	0.577	0.357	0.156	0.226459	0.272	0.47	0.534
	25314	0.388	0.071	0.389	0.553	0.259	0.116	0.188186	0.191	0.406	0.472
	25315	0.235	0.012	0.356	0.528	0.156	0.074	0.148459	0.107	0.34	0.407
	25321	0.553	0.127	0.331	0.576	0.413	0.147	0.200778	0.245	0.465	0.526
	25322	0.499	0.055	0.331	0.526	0.314	0.097	0.175389	0.188	0.416	0.49
	25323	0.485	0.037	0.331	0.513	0.289	0.085	0.168778	0.174	0.403	0.48
	25324	0.338	-0.019	0.299	0.489	0.19	0.044	0.130504	0.093	0.348	0.418
	25325	0.186	-0.077	0.266	0.464	0.088	0.003	0.0907776	0.009	0.291	0.353
	25331	0.54	0.104	0.309	0.56	0.395	0.129	0.186459	0.22	0.453	0.513
	25332	0.486	0.033	0.309	0.51	0.297	0.08	0.16107	0.164	0.4	0.476
	25333	0.472	0.014	0.309	0.497	0.271	0.067	0.154459	0.149	0.387	0.467
	25334	0.326	-0.041	0.277	0.473	0.173	0.027	0.116186	0.068	0.334	0.405
	25335	0.173	-0.1	0.244	0.448	0.07	-0.015	0.076459	-0.016	0.279	0.34
	25341	0.407	0.043	0.228	0.515	0.298	0.06	0.131728	0.115	0.373	0.419
	25342	0.353	-0.028	0.228	0.465	0.2	0.011	0.106339	0.059	0.328	0.383
	25343	0.339	-0.047	0.228	0.452	0.174	-0.002	0.0997279	0.044	0.316	0.373
	25344	0.192	-0.103	0.196	0.428	0.076	-0.042	0.0614546	-0.037	0.264	0.311
	25345	0.04	-0.161	0.163	0.403	-0.027	-0.084	0.0217279	-0.121	0.211	0.246
	25351	0.206	-0.049	0.106	0.446	0.152	-0.043	0.049459	-0.043	0.253	0.278
	25352	0.152	-0.12	0.106	0.396	0.054	-0.092	0.0240703	-0.099	0.218	0.241
	25353	0.138	-0.139	0.106	0.383	0.028	-0.105	0.017459	-0.114	0.209	0.232
	25354	-0.008	-0.194	0.074	0.359	-0.07	-0.145	-0.0208143	-0.195	0.16	0.17
	25355	-0.161	-0.253	0.041	0.334	-0.173	-0.187	-0.060541	-0.279	0.109	0.105
	25411	0.571	0.206	0.421	0.611	0.473	0.177	0.239082	0.324	0.486	0.55
	25412	0.517	0.134	0.421	0.561	0.375	0.128	0.213693	0.268	0.455	0.513
	25413	0.503	0.116	0.421	0.548	0.349	0.115	0.207082	0.253	0.447	0.504
	25414	0.356	0.06	0.389	0.524	0.251	0.075	0.168808	0.172	0.385	0.441
	25415	0.204	0.002	0.356	0.499	0.148	0.033	0.129082	0.088	0.32	0.377
	25421	0.521	0.116	0.331	0.547	0.404	0.106	0.1814	0.226	0.441	0.496
	25422	0.467	0.045	0.331	0.497	0.306	0.057	0.156011	0.169	0.397	0.46
	25423	0.453	0.026	0.331	0.484	0.28	0.044	0.1494	0.155	0.386	0.45
	25424	0.307	-0.03	0.299	0.46	0.182	0.004	0.111127	0.074	0.332	0.388
	25425	0.154	-0.088	0.266	0.435	0.079	-0.038	0.0714001	-0.01	0.276	0.323
	25431	0.509	0.094	0.309	0.531	0.387	0.088	0.167082	0.201	0.43	0.483
	25432	0.455	0.022	0.309	0.481	0.289	0.039	0.141693	0.145	0.383	0.446
	25433	0.441	0.004	0.309	0.468	0.263	0.026	0.135082	0.13	0.371	0.437
	25434	0.294	-0.052	0.277	0.444	0.165	-0.014	0.0968083	0.049	0.319	0.374
	25435	0.142	-0.11	0.244	0.419	0.062	-0.056	0.0570816	-0.035	0.265	0.31
	25441	0.375	0.033	0.228	0.486	0.29	0.019	0.11235	0.096	0.352	0.389
	25442	0.322	-0.039	0.228	0.436	0.192	-0.03	0.0869617	0.04	0.311	0.352
	25443	0.307	-0.057	0.228	0.423	0.166	-0.043	0.0803504	0.025	0.301	0.343
	25444	0.161	-0.113	0.196	0.399	0.068	-0.083	0.0420771	-0.056	0.251	0.281
	25445	0.008	-0.171	0.163	0.374	-0.035	-0.125	0.00235041	-0.14	0.199	0.216
	25451	0.175	-0.059	0.106	0.417	0.144	-0.084	0.0300816	-0.062	0.234	0.248
	25452	0.121	-0.131	0.106	0.367	0.046	-0.133	0.00469289	-0.118	0.203	0.211
	25453	0.107	-0.149	0.106	0.354	0.02	-0.146	-0.00191843	-0.133	0.195	0.202
	25454	-0.04	-0.205	0.074	0.33	-0.079	-0.186	-0.0401917	-0.214	0.148	0.139
	25455	-0.192	-0.263	0.041	0.305	-0.181	-0.228	-0.0799184	-0.298	0.099	0.075
	25511	0.506	0.183	0.421	0.551	0.456	0.094	0.199459	0.285	0.425	0.488
	25512	0.452	0.112	0.421	0.501	0.358	0.045	0.17407	0.229	0.405	0.451
	25513	0.438	0.093	0.421	0.488	0.332	0.032	0.167459	0.214	0.4	0.442
	25514	0.292	0.038	0.389	0.464	0.234	-0.008	0.129186	0.133	0.341	0.38
	25515	0.139	-0.021	0.356	0.439	0.131	-0.05	0.089459	0.049	0.28	0.315
	25521	0.457	0.094	0.331	0.487	0.388	0.023	0.141778	0.187	0.391	0.434
	25522	0.403	0.022	0.331	0.437	0.289	-0.027	0.116389	0.13	0.359	0.398
	25523	0.389	0.004	0.331	0.424	0.264	-0.04	0.109778	0.116	0.35	0.388
	25524	0.242	-0.052	0.299	0.4	0.165	-0.08	0.0715043	0.035	0.299	0.326
	25525	0.09	-0.11	0.266	0.375	0.063	-0.122	0.0317776	-0.049	0.247	0.261
	25531	0.444	0.071	0.309	0.471	0.37	0.005	0.127459	0.162	0.383	0.421
	25532	0.39	0	0.309	0.421	0.272	-0.044	0.10207	0.106	0.347	0.384
	25533	0.376	-0.019	0.309	0.408	0.246	-0.057	0.095459	0.091	0.338	0.375
	25534	0.23	-0.074	0.277	0.384	0.148	-0.097	0.0571857	0.01	0.289	0.313
	25535	0.077	-0.133	0.244	0.359	0.045	-0.139	0.017459	-0.074	0.238	0.248
	25541	0.311	0.01	0.228	0.426	0.273	-0.064	0.0727279	0.057	0.308	0.327
	25542	0.257	-0.061	0.228	0.376	0.175	-0.113	0.0473392	0.001	0.278	0.291
	25543	0.243	-0.08	0.228	0.363	0.149	-0.126	0.0407279	-0.014	0.27	0.281
	25544	0.096	-0.136	0.196	0.339	0.051	-0.166	0.00245457	-0.095	0.223	0.219
	25545	-0.056	-0.194	0.163	0.314	-0.052	-0.208	-0.0372721	-0.179	0.174	0.154
	25551	0.11	-0.082	0.106	0.357	0.127	-0.167	-0.00954098	-0.101	0.194	0.186
	25552	0.056	-0.153	0.106	0.307	0.029	-0.216	-0.0349297	-0.157	0.173	0.149
	25553	0.042	-0.172	0.106	0.294	0.003	-0.229	-0.041541	-0.172	0.168	0.14
	25554	-0.104	-0.227	0.074	0.27	-0.095	-0.269	-0.0798143	-0.253	0.124	0.078
	25555	-0.257	-0.286	0.041	0.245	-0.198	-0.311	-0.119541	-0.337	0.078	0.013
	31111	0.833	0.845	0.9	0.773	0.893	0.87	0.677	0.85	0.854	0.844
	31112	0.779	0.774	0.9	0.723	0.795	0.821	0.651611	0.794	0.833	0.808
	31113	0.765	0.755	0.9	0.71	0.769	0.808	0.645	0.779	0.827	0.798
	31114	0.618	0.614	0.71	0.686	0.556	0.625	0.538522	0.566	0.688	0.736
	31115	0.466	0.467	0.512	0.661	0.334	0.435	0.428	0.345	0.543	0.671
	31121	0.783	0.755	0.81	0.709	0.824	0.799	0.619319	0.752	0.819	0.79
	31122	0.729	0.684	0.81	0.659	0.726	0.75	0.59393	0.695	0.783	0.754
	31123	0.715	0.665	0.81	0.646	0.7	0.737	0.587319	0.681	0.774	0.744
	31124	0.569	0.524	0.62	0.622	0.487	0.554	0.48084	0.468	0.643	0.682
	31125	0.416	0.377	0.422	0.597	0.265	0.364	0.370319	0.247	0.508	0.617
	31131	0.771	0.733	0.788	0.693	0.807	0.781	0.605	0.727	0.81	0.777
	31132	0.717	0.662	0.788	0.643	0.709	0.732	0.579611	0.671	0.771	0.741
	31133	0.703	0.643	0.788	0.63	0.683	0.719	0.573	0.656	0.761	0.731
	31134	0.556	0.502	0.598	0.606	0.47	0.536	0.466522	0.443	0.632	0.669
	31135	0.404	0.355	0.4	0.581	0.248	0.346	0.356	0.222	0.499	0.604
	31141	0.638	0.602	0.578	0.648	0.616	0.596	0.494739	0.515	0.669	0.683
	31142	0.584	0.531	0.578	0.598	0.518	0.547	0.46935	0.458	0.637	0.647
	31143	0.57	0.512	0.578	0.585	0.492	0.534	0.462739	0.444	0.628	0.637
	31144	0.423	0.405	0.451	0.56	0.325	0.408	0.383508	0.283	0.522	0.575
	31145	0.271	0.294	0.319	0.536	0.151	0.277	0.301269	0.117	0.412	0.51
	31151	0.437	0.406	0.262	0.579	0.33	0.318	0.329	0.195	0.456	0.542
	31152	0.383	0.335	0.262	0.529	0.232	0.269	0.303611	0.139	0.435	0.506
	31153	0.369	0.316	0.262	0.516	0.206	0.256	0.297	0.124	0.429	0.496
	31154	0.222	0.26	0.23	0.492	0.107	0.216	0.258727	0.043	0.357	0.434
	31155	0.07	0.202	0.197	0.467	0.005	0.174	0.219	-0.041	0.282	0.369
	31211	0.795	0.72	0.9	0.738	0.867	0.813	0.629671	0.821	0.845	0.81
	31212	0.741	0.648	0.9	0.688	0.769	0.764	0.604282	0.765	0.81	0.773
	31213	0.727	0.63	0.9	0.675	0.743	0.751	0.597671	0.75	0.801	0.764
	31214	0.58	0.489	0.71	0.651	0.53	0.568	0.491193	0.537	0.67	0.701
	31215	0.428	0.342	0.512	0.626	0.308	0.378	0.380671	0.316	0.535	0.637
	31221	0.745	0.63	0.81	0.674	0.798	0.742	0.57199	0.723	0.796	0.756
	31222	0.691	0.559	0.81	0.624	0.7	0.693	0.546601	0.666	0.748	0.719
	31223	0.677	0.54	0.81	0.611	0.674	0.68	0.53999	0.652	0.735	0.71
	31224	0.53	0.399	0.62	0.587	0.461	0.497	0.433511	0.439	0.613	0.648
	31225	0.378	0.252	0.422	0.562	0.239	0.307	0.32299	0.218	0.486	0.583
	31231	0.733	0.608	0.788	0.658	0.781	0.724	0.557671	0.698	0.784	0.743
	31232	0.679	0.536	0.788	0.608	0.683	0.675	0.532282	0.642	0.732	0.706
	31233	0.665	0.518	0.788	0.595	0.657	0.662	0.525671	0.627	0.719	0.697
	31234	0.518	0.377	0.598	0.571	0.444	0.479	0.419193	0.414	0.598	0.634
	31235	0.366	0.23	0.4	0.546	0.222	0.289	0.308671	0.193	0.473	0.57
	31241	0.599	0.477	0.578	0.612	0.591	0.539	0.44741	0.486	0.65	0.649
	31242	0.545	0.406	0.578	0.562	0.492	0.49	0.422021	0.429	0.604	0.612
	31243	0.531	0.387	0.578	0.549	0.467	0.477	0.41541	0.415	0.593	0.603
	31244	0.384	0.28	0.451	0.525	0.299	0.351	0.336179	0.254	0.495	0.54
	31245	0.232	0.169	0.319	0.5	0.125	0.22	0.25394	0.088	0.393	0.476
	31251	0.399	0.281	0.262	0.544	0.304	0.261	0.281671	0.166	0.448	0.508
	31252	0.345	0.209	0.262	0.494	0.206	0.212	0.256282	0.11	0.413	0.471
	31253	0.331	0.191	0.262	0.481	0.18	0.199	0.249671	0.095	0.403	0.462
	31254	0.184	0.135	0.23	0.457	0.082	0.159	0.211398	0.014	0.34	0.399
	31255	0.032	0.077	0.197	0.432	-0.021	0.117	0.171671	-0.07	0.273	0.335
	31311	0.785	0.689	0.9	0.729	0.861	0.799	0.618	0.814	0.843	0.801
	31312	0.731	0.618	0.9	0.679	0.763	0.75	0.592611	0.758	0.804	0.765
	31313	0.717	0.599	0.9	0.666	0.737	0.737	0.586	0.743	0.794	0.755
	31314	0.57	0.458	0.71	0.642	0.524	0.554	0.479522	0.53	0.666	0.693
	31315	0.418	0.311	0.512	0.617	0.302	0.364	0.369	0.309	0.533	0.628
	31321	0.735	0.599	0.81	0.665	0.792	0.728	0.560319	0.716	0.791	0.747
	31322	0.681	0.528	0.81	0.615	0.694	0.679	0.53493	0.659	0.739	0.711
	31323	0.667	0.509	0.81	0.602	0.668	0.666	0.528319	0.645	0.725	0.701
	31324	0.521	0.368	0.62	0.578	0.455	0.483	0.42184	0.432	0.605	0.639
	31325	0.368	0.221	0.422	0.553	0.233	0.293	0.311319	0.211	0.48	0.574
	31331	0.723	0.577	0.788	0.649	0.775	0.71	0.546	0.691	0.778	0.734
	31332	0.669	0.506	0.788	0.599	0.677	0.661	0.520611	0.635	0.723	0.698
	31333	0.655	0.487	0.788	0.586	0.651	0.648	0.514	0.62	0.708	0.688
	31334	0.508	0.346	0.598	0.562	0.438	0.465	0.407522	0.407	0.59	0.626
	31335	0.356	0.199	0.4	0.537	0.216	0.275	0.297	0.186	0.467	0.561
	31341	0.59	0.446	0.578	0.604	0.584	0.525	0.435739	0.479	0.645	0.64
	31342	0.536	0.375	0.578	0.554	0.486	0.476	0.41035	0.422	0.597	0.604
	31343	0.522	0.356	0.578	0.541	0.46	0.463	0.403739	0.408	0.584	0.594
	31344	0.375	0.249	0.451	0.516	0.293	0.337	0.324508	0.247	0.488	0.532
	31345	0.223	0.138	0.319	0.492	0.119	0.206	0.242269	0.081	0.389	0.467
	31351	0.389	0.25	0.262	0.535	0.298	0.247	0.27	0.159	0.446	0.499
	31352	0.335	0.179	0.262	0.485	0.2	0.198	0.244611	0.103	0.407	0.463
	31353	0.321	0.16	0.262	0.472	0.174	0.185	0.238	0.088	0.397	0.453
	31354	0.174	0.104	0.23	0.448	0.075	0.145	0.199727	0.007	0.335	0.391
	31355	0.022	0.046	0.197	0.423	-0.027	0.103	0.16	-0.077	0.271	0.326
	31411	0.754	0.621	0.794	0.7	0.776	0.663	0.552971	0.707	0.769	0.771
	31412	0.7	0.55	0.794	0.65	0.678	0.614	0.527582	0.65	0.736	0.734
	31413	0.686	0.531	0.794	0.637	0.652	0.601	0.520971	0.636	0.728	0.725
	31414	0.539	0.418	0.656	0.613	0.476	0.465	0.436893	0.466	0.618	0.663
	31415	0.387	0.3	0.512	0.588	0.294	0.323	0.349623	0.29	0.504	0.598
	31421	0.704	0.531	0.704	0.636	0.707	0.591	0.495289	0.608	0.723	0.717
	31422	0.65	0.46	0.704	0.586	0.609	0.542	0.4699	0.552	0.676	0.681
	31423	0.636	0.441	0.704	0.573	0.583	0.529	0.463289	0.537	0.664	0.671
	31424	0.489	0.328	0.566	0.549	0.407	0.393	0.379212	0.368	0.563	0.609
	31425	0.337	0.21	0.422	0.524	0.225	0.252	0.291941	0.191	0.457	0.544
	31431	0.692	0.509	0.682	0.62	0.69	0.574	0.480971	0.584	0.711	0.704
	31432	0.638	0.438	0.682	0.57	0.592	0.525	0.455582	0.527	0.662	0.667
	31433	0.624	0.419	0.682	0.557	0.566	0.512	0.448971	0.513	0.649	0.658
	31434	0.477	0.306	0.544	0.533	0.39	0.376	0.364893	0.343	0.549	0.596
	31435	0.325	0.188	0.4	0.508	0.208	0.234	0.277623	0.167	0.445	0.531
	31441	0.558	0.401	0.514	0.574	0.53	0.427	0.388947	0.406	0.594	0.61
	31442	0.504	0.33	0.514	0.524	0.432	0.378	0.363558	0.35	0.551	0.573
	31443	0.49	0.311	0.514	0.511	0.406	0.365	0.356947	0.335	0.539	0.564
	31444	0.343	0.221	0.418	0.487	0.261	0.267	0.291168	0.201	0.455	0.502
	31445	0.191	0.127	0.319	0.462	0.111	0.166	0.222891	0.062	0.368	0.437
	31451	0.358	0.239	0.262	0.506	0.29	0.206	0.250623	0.14	0.417	0.469
	31452	0.304	0.168	0.262	0.456	0.191	0.157	0.225234	0.084	0.384	0.432
	31453	0.29	0.149	0.262	0.443	0.166	0.144	0.218623	0.069	0.375	0.423
	31454	0.143	0.093	0.23	0.419	0.067	0.104	0.180349	-0.012	0.315	0.361
	31455	-0.01	0.035	0.197	0.394	-0.035	0.062	0.140623	-0.096	0.252	0.296
	31511	0.689	0.482	0.577	0.64	0.602	0.384	0.42	0.487	0.619	0.709
	31512	0.635	0.411	0.577	0.59	0.504	0.335	0.394611	0.431	0.598	0.673
	31513	0.621	0.392	0.577	0.577	0.478	0.322	0.388	0.416	0.592	0.663
	31514	0.474	0.336	0.545	0.553	0.379	0.282	0.349727	0.335	0.52	0.601
	31515	0.322	0.278	0.512	0.528	0.277	0.24	0.31	0.251	0.445	0.536
	31521	0.639	0.392	0.487	0.576	0.533	0.313	0.362319	0.389	0.584	0.655
	31522	0.585	0.321	0.487	0.526	0.435	0.264	0.33693	0.332	0.549	0.619
	31523	0.571	0.302	0.487	0.513	0.409	0.251	0.330319	0.318	0.54	0.609
	31524	0.425	0.246	0.455	0.489	0.311	0.211	0.292045	0.237	0.476	0.547
	31525	0.272	0.188	0.422	0.464	0.208	0.169	0.252319	0.153	0.41	0.482
	31531	0.627	0.37	0.465	0.56	0.516	0.295	0.348	0.364	0.575	0.642
	31532	0.573	0.299	0.465	0.51	0.418	0.246	0.322611	0.308	0.537	0.606
	31533	0.559	0.28	0.465	0.497	0.392	0.233	0.316	0.293	0.527	0.596
	31534	0.412	0.224	0.433	0.473	0.293	0.193	0.277727	0.212	0.465	0.534
	31535	0.26	0.166	0.4	0.448	0.191	0.151	0.238	0.128	0.401	0.469
	31541	0.494	0.309	0.384	0.515	0.419	0.226	0.293269	0.259	0.488	0.548
	31542	0.44	0.237	0.384	0.465	0.321	0.177	0.26788	0.203	0.457	0.512
	31543	0.426	0.219	0.384	0.452	0.295	0.164	0.261269	0.188	0.449	0.502
	31544	0.279	0.163	0.352	0.427	0.196	0.124	0.222996	0.107	0.389	0.44
	31545	0.127	0.105	0.319	0.403	0.094	0.082	0.183269	0.023	0.326	0.375
	31551	0.293	0.217	0.262	0.446	0.273	0.123	0.211	0.101	0.358	0.407
	31552	0.239	0.146	0.262	0.396	0.175	0.074	0.185611	0.045	0.337	0.371
	31553	0.225	0.127	0.262	0.383	0.149	0.061	0.179	0.03	0.331	0.361
	31554	0.078	0.071	0.23	0.359	0.05	0.021	0.140727	-0.051	0.274	0.299
	31555	-0.074	0.013	0.197	0.334	-0.052	-0.021	0.101	-0.135	0.214	0.234
	32111	0.781	0.668	0.828	0.728	0.825	0.758	0.576249	0.763	0.816	0.767
	32112	0.727	0.597	0.828	0.678	0.726	0.709	0.55086	0.707	0.78	0.731
	32113	0.713	0.578	0.828	0.665	0.701	0.696	0.544249	0.692	0.77	0.721
	32114	0.566	0.437	0.637	0.641	0.487	0.513	0.437771	0.479	0.64	0.659
	32115	0.414	0.29	0.44	0.616	0.266	0.323	0.327249	0.258	0.505	0.594
	32121	0.731	0.579	0.738	0.664	0.756	0.687	0.518568	0.665	0.766	0.714
	32122	0.677	0.507	0.738	0.614	0.657	0.638	0.493179	0.609	0.716	0.677
	32123	0.663	0.489	0.738	0.601	0.632	0.625	0.486568	0.594	0.704	0.668
	32124	0.516	0.347	0.547	0.577	0.418	0.442	0.380089	0.381	0.582	0.605
	32125	0.364	0.201	0.35	0.552	0.197	0.252	0.269568	0.16	0.455	0.541
	32131	0.719	0.556	0.716	0.648	0.739	0.669	0.504249	0.64	0.753	0.7
	32132	0.665	0.485	0.716	0.598	0.64	0.62	0.47886	0.584	0.701	0.664
	32133	0.651	0.466	0.716	0.585	0.615	0.607	0.472249	0.569	0.687	0.654
	32134	0.504	0.325	0.525	0.561	0.401	0.424	0.365771	0.356	0.567	0.592
	32135	0.352	0.178	0.328	0.536	0.18	0.234	0.255249	0.135	0.443	0.527
	32141	0.585	0.426	0.505	0.603	0.548	0.485	0.393988	0.428	0.619	0.607
	32142	0.531	0.354	0.505	0.553	0.45	0.435	0.368599	0.372	0.573	0.57
	32143	0.517	0.336	0.505	0.54	0.424	0.423	0.361988	0.357	0.561	0.561
	32144	0.37	0.229	0.378	0.516	0.257	0.297	0.282757	0.197	0.464	0.498
	32145	0.218	0.117	0.247	0.491	0.083	0.166	0.200518	0.03	0.364	0.434
	32151	0.385	0.229	0.19	0.534	0.262	0.206	0.228249	0.108	0.418	0.465
	32152	0.331	0.158	0.19	0.484	0.163	0.157	0.20286	0.052	0.382	0.429
	32153	0.317	0.139	0.19	0.471	0.138	0.144	0.196249	0.037	0.372	0.419
	32154	0.17	0.084	0.158	0.447	0.039	0.104	0.157976	-0.044	0.309	0.357
	32155	0.018	0.025	0.125	0.422	-0.063	0.062	0.118249	-0.128	0.244	0.292
	32211	0.742	0.543	0.828	0.693	0.799	0.702	0.52892	0.735	0.792	0.733
	32212	0.688	0.472	0.828	0.643	0.701	0.652	0.503531	0.678	0.743	0.696
	32213	0.674	0.453	0.828	0.63	0.675	0.64	0.49692	0.664	0.73	0.687
	32214	0.527	0.312	0.637	0.606	0.462	0.456	0.390442	0.451	0.608	0.625
	32215	0.375	0.165	0.44	0.581	0.24	0.267	0.27992	0.23	0.482	0.56
	32221	0.692	0.454	0.738	0.629	0.73	0.63	0.471239	0.636	0.729	0.679
	32222	0.638	0.382	0.738	0.579	0.632	0.581	0.44585	0.58	0.666	0.643
	32223	0.624	0.364	0.738	0.566	0.606	0.568	0.439239	0.565	0.65	0.633
	32224	0.478	0.222	0.547	0.542	0.393	0.385	0.33276	0.352	0.536	0.571
	32225	0.325	0.076	0.35	0.517	0.171	0.195	0.222239	0.131	0.419	0.506
	32231	0.68	0.431	0.716	0.613	0.713	0.613	0.45692	0.612	0.714	0.666
	32232	0.626	0.36	0.716	0.563	0.615	0.563	0.431531	0.555	0.647	0.629
	32233	0.612	0.341	0.716	0.55	0.589	0.551	0.42492	0.541	0.63	0.62
	32234	0.465	0.2	0.525	0.526	0.376	0.367	0.318442	0.328	0.518	0.558
	32235	0.313	0.053	0.328	0.501	0.154	0.178	0.20792	0.107	0.403	0.493
	32241	0.547	0.301	0.505	0.567	0.523	0.428	0.346659	0.399	0.586	0.572
	32242	0.493	0.229	0.505	0.517	0.424	0.378	0.32127	0.343	0.527	0.536
	32243	0.479	0.211	0.505	0.504	0.399	0.366	0.314659	0.328	0.511	0.526
	32244	0.332	0.103	0.378	0.48	0.231	0.24	0.235428	0.168	0.422	0.464
	32245	0.18	-0.008	0.247	0.455	0.057	0.109	0.153189	0.002	0.33	0.399
	32251	0.346	0.104	0.19	0.499	0.236	0.15	0.18092	0.08	0.395	0.431
	32252	0.292	0.033	0.19	0.449	0.138	0.1	0.155531	0.023	0.346	0.394
	32253	0.278	0.014	0.19	0.436	0.112	0.088	0.14892	0.009	0.333	0.385
	32254	0.131	-0.042	0.158	0.412	0.013	0.047	0.110647	-0.072	0.278	0.323
	32255	-0.021	-0.1	0.125	0.387	-0.089	0.006	0.0709201	-0.157	0.221	0.258
	32311	0.733	0.512	0.828	0.684	0.793	0.687	0.517249	0.727	0.786	0.724
	32312	0.679	0.441	0.828	0.634	0.694	0.638	0.49186	0.671	0.734	0.688
	32313	0.665	0.422	0.828	0.621	0.669	0.625	0.485249	0.656	0.72	0.678
	32314	0.518	0.281	0.637	0.597	0.455	0.442	0.378771	0.443	0.6	0.616
	32315	0.366	0.134	0.44	0.572	0.234	0.252	0.268249	0.222	0.476	0.551
	32321	0.683	0.423	0.738	0.62	0.724	0.616	0.459568	0.629	0.72	0.671
	32322	0.629	0.351	0.738	0.57	0.625	0.567	0.434179	0.573	0.654	0.634
	32323	0.615	0.333	0.738	0.557	0.6	0.554	0.427568	0.558	0.636	0.625
	32324	0.468	0.191	0.547	0.533	0.386	0.371	0.321089	0.345	0.525	0.562
	32325	0.316	0.045	0.35	0.508	0.165	0.181	0.210568	0.124	0.41	0.498
	32331	0.671	0.4	0.716	0.604	0.707	0.598	0.445249	0.604	0.704	0.657
	32332	0.617	0.329	0.716	0.554	0.608	0.549	0.41986	0.548	0.634	0.621
	32333	0.603	0.31	0.716	0.541	0.583	0.536	0.413249	0.533	0.616	0.611
	32334	0.456	0.169	0.525	0.517	0.369	0.353	0.306771	0.32	0.506	0.549
	32335	0.304	0.022	0.328	0.492	0.148	0.163	0.196249	0.099	0.393	0.484
	32341	0.537	0.27	0.505	0.559	0.516	0.414	0.334988	0.392	0.578	0.564
	32342	0.483	0.198	0.505	0.509	0.418	0.364	0.309599	0.336	0.515	0.527
	32343	0.469	0.18	0.505	0.496	0.392	0.352	0.302988	0.321	0.499	0.518
	32344	0.322	0.073	0.378	0.472	0.225	0.226	0.223757	0.161	0.412	0.455
	32345	0.17	-0.039	0.247	0.447	0.051	0.095	0.141518	-0.006	0.322	0.391
	32351	0.337	0.073	0.19	0.49	0.23	0.135	0.169249	0.072	0.389	0.422
	32352	0.283	0.002	0.19	0.44	0.131	0.086	0.14386	0.016	0.337	0.386
	32353	0.269	-0.017	0.19	0.427	0.106	0.073	0.137249	0.001	0.323	0.376
	32354	0.122	-0.072	0.158	0.403	0.007	0.033	0.0989757	-0.08	0.27	0.314
	32355	-0.031	-0.131	0.125	0.378	-0.095	-0.009	0.059249	-0.164	0.215	0.249
	32411	0.701	0.444	0.722	0.655	0.708	0.551	0.45222	0.62	0.719	0.694
	32412	0.647	0.373	0.722	0.605	0.609	0.502	0.426831	0.564	0.672	0.658
	32413	0.633	0.354	0.722	0.592	0.584	0.489	0.42022	0.549	0.659	0.648
	32414	0.486	0.241	0.583	0.568	0.408	0.353	0.336142	0.379	0.558	0.586
	32415	0.334	0.124	0.44	0.543	0.226	0.212	0.248872	0.203	0.454	0.521
	32421	0.651	0.355	0.632	0.591	0.639	0.48	0.394538	0.522	0.658	0.641
	32422	0.597	0.283	0.632	0.541	0.54	0.431	0.369149	0.465	0.597	0.604
	32423	0.583	0.265	0.632	0.528	0.515	0.418	0.362538	0.451	0.581	0.595
	32424	0.437	0.151	0.493	0.504	0.339	0.282	0.278461	0.281	0.489	0.532
	32425	0.284	0.034	0.35	0.479	0.157	0.14	0.19119	0.105	0.392	0.468
	32431	0.639	0.332	0.61	0.575	0.622	0.462	0.38022	0.497	0.643	0.627
	32432	0.585	0.261	0.61	0.525	0.523	0.413	0.354831	0.441	0.579	0.591
	32433	0.571	0.242	0.61	0.512	0.498	0.4	0.34822	0.426	0.562	0.581
	32434	0.424	0.129	0.471	0.488	0.322	0.264	0.264142	0.256	0.471	0.519
	32435	0.272	0.012	0.328	0.463	0.14	0.123	0.176872	0.08	0.377	0.454
	32441	0.506	0.225	0.442	0.529	0.462	0.315	0.288196	0.32	0.533	0.533
	32442	0.452	0.153	0.442	0.479	0.363	0.266	0.262807	0.263	0.475	0.497
	32443	0.438	0.135	0.442	0.466	0.338	0.253	0.256196	0.249	0.46	0.487
	32444	0.291	0.044	0.346	0.442	0.193	0.156	0.190417	0.115	0.385	0.425
	32445	0.139	-0.049	0.247	0.417	0.042	0.054	0.12214	-0.025	0.307	0.36
	32451	0.305	0.063	0.19	0.461	0.222	0.095	0.149872	0.053	0.367	0.392
	32452	0.251	-0.009	0.19	0.411	0.123	0.046	0.124483	-0.003	0.319	0.356
	32453	0.237	-0.027	0.19	0.398	0.098	0.033	0.117872	-0.018	0.307	0.346
	32454	0.09	-0.083	0.158	0.374	-0.001	-0.008	0.0795982	-0.099	0.255	0.284
	32455	-0.062	-0.141	0.125	0.349	-0.104	-0.049	0.0398715	-0.183	0.202	0.219
	32511	0.637	0.305	0.505	0.595	0.534	0.272	0.319249	0.4	0.581	0.632
	32512	0.583	0.234	0.505	0.545	0.435	0.223	0.29386	0.344	0.545	0.596
	32513	0.569	0.215	0.505	0.532	0.41	0.21	0.287249	0.329	0.535	0.586
	32514	0.422	0.16	0.473	0.508	0.311	0.17	0.248976	0.248	0.472	0.524
	32515	0.27	0.101	0.44	0.483	0.209	0.128	0.209249	0.164	0.407	0.459
	32521	0.587	0.216	0.415	0.531	0.465	0.201	0.261568	0.302	0.531	0.579
	32522	0.533	0.144	0.415	0.481	0.366	0.152	0.236179	0.246	0.482	0.542
	32523	0.519	0.126	0.415	0.468	0.341	0.139	0.229568	0.231	0.469	0.533
	32524	0.372	0.07	0.383	0.444	0.242	0.099	0.191294	0.15	0.414	0.47
	32525	0.22	0.012	0.35	0.419	0.14	0.057	0.151568	0.066	0.357	0.406
	32531	0.575	0.193	0.393	0.515	0.448	0.183	0.247249	0.277	0.519	0.565
	32532	0.521	0.122	0.393	0.465	0.349	0.134	0.22186	0.221	0.466	0.529
	32533	0.507	0.103	0.393	0.452	0.324	0.121	0.215249	0.206	0.452	0.519
	32534	0.36	0.048	0.361	0.428	0.225	0.081	0.176976	0.125	0.399	0.457
	32535	0.208	-0.011	0.328	0.403	0.123	0.039	0.137249	0.041	0.344	0.392
	32541	0.441	0.132	0.312	0.47	0.351	0.115	0.192518	0.172	0.44	0.472
	32542	0.387	0.061	0.312	0.42	0.252	0.066	0.167129	0.116	0.393	0.435
	32543	0.373	0.042	0.312	0.407	0.227	0.053	0.160518	0.101	0.381	0.426
	32544	0.226	-0.014	0.28	0.383	0.128	0.013	0.122245	0.02	0.33	0.363
	32545	0.074	-0.072	0.247	0.358	0.026	-0.029	0.0825178	-0.064	0.277	0.299
	32551	0.241	0.04	0.19	0.401	0.205	0.011	0.110249	0.014	0.32	0.33
	32552	0.187	-0.031	0.19	0.351	0.106	-0.038	0.0848603	-0.042	0.284	0.294
	32553	0.173	-0.05	0.19	0.338	0.081	-0.051	0.078249	-0.057	0.274	0.284
	32554	0.026	-0.105	0.158	0.314	-0.018	-0.091	0.0399757	-0.138	0.226	0.222
	32555	-0.127	-0.164	0.125	0.289	-0.12	-0.133	0.00024898	-0.222	0.175	0.157
	33111	0.77	0.633	0.813	0.719	0.811	0.736	0.556	0.746	0.808	0.752
	33112	0.716	0.562	0.813	0.669	0.713	0.687	0.530611	0.69	0.769	0.716
	33113	0.702	0.543	0.813	0.656	0.687	0.674	0.524	0.675	0.759	0.706
	33114	0.555	0.402	0.623	0.632	0.474	0.491	0.417522	0.462	0.63	0.644
	33115	0.403	0.255	0.425	0.607	0.252	0.301	0.307	0.241	0.497	0.579
	33121	0.72	0.543	0.723	0.655	0.742	0.665	0.498319	0.648	0.755	0.698
	33122	0.666	0.472	0.723	0.605	0.644	0.616	0.47293	0.591	0.703	0.662
	33123	0.652	0.453	0.723	0.592	0.618	0.603	0.466319	0.577	0.689	0.652
	33124	0.506	0.312	0.533	0.568	0.405	0.42	0.35984	0.364	0.569	0.59
	33125	0.353	0.165	0.335	0.543	0.183	0.23	0.249319	0.143	0.445	0.525
	33131	0.708	0.521	0.701	0.639	0.725	0.647	0.484	0.623	0.742	0.685
	33132	0.654	0.45	0.701	0.589	0.627	0.598	0.458611	0.567	0.687	0.649
	33133	0.64	0.431	0.701	0.576	0.601	0.585	0.452	0.552	0.672	0.639
	33134	0.493	0.29	0.511	0.552	0.388	0.402	0.345522	0.339	0.554	0.577
	33135	0.341	0.143	0.313	0.527	0.166	0.212	0.235	0.118	0.432	0.512
	33141	0.575	0.39	0.491	0.594	0.534	0.462	0.373739	0.411	0.609	0.591
	33142	0.521	0.319	0.491	0.544	0.436	0.413	0.34835	0.354	0.561	0.555
	33143	0.507	0.3	0.491	0.531	0.41	0.4	0.341739	0.34	0.548	0.545
	33144	0.36	0.193	0.364	0.506	0.243	0.274	0.262508	0.179	0.453	0.483
	33145	0.208	0.082	0.232	0.482	0.069	0.143	0.180269	0.013	0.354	0.418
	33151	0.374	0.194	0.175	0.525	0.248	0.184	0.208	0.091	0.41	0.45
	33152	0.32	0.123	0.175	0.475	0.15	0.135	0.182611	0.035	0.371	0.414
	33153	0.306	0.104	0.175	0.462	0.124	0.122	0.176	0.02	0.361	0.404
	33154	0.159	0.048	0.143	0.438	0.025	0.082	0.137727	-0.061	0.3	0.342
	33155	0.007	-0.01	0.11	0.413	-0.077	0.04	0.098	-0.145	0.236	0.277
	33211	0.732	0.508	0.813	0.684	0.785	0.679	0.508671	0.717	0.782	0.718
	33212	0.678	0.436	0.813	0.634	0.687	0.63	0.483282	0.661	0.729	0.681
	33213	0.664	0.418	0.813	0.621	0.661	0.617	0.476671	0.646	0.716	0.672
	33214	0.517	0.277	0.623	0.597	0.448	0.434	0.370193	0.433	0.596	0.609
	33215	0.365	0.13	0.425	0.572	0.226	0.244	0.259671	0.212	0.471	0.545
	33221	0.682	0.418	0.723	0.62	0.716	0.608	0.45099	0.619	0.716	0.664
	33222	0.628	0.347	0.723	0.57	0.618	0.559	0.425601	0.562	0.65	0.627
	33223	0.614	0.328	0.723	0.557	0.592	0.546	0.41899	0.548	0.633	0.618
	33224	0.467	0.187	0.533	0.533	0.379	0.363	0.312511	0.335	0.521	0.556
	33225	0.315	0.04	0.335	0.508	0.157	0.173	0.20199	0.114	0.405	0.491
	33231	0.67	0.396	0.701	0.604	0.699	0.59	0.436671	0.594	0.7	0.651
	33232	0.616	0.324	0.701	0.554	0.601	0.541	0.411282	0.538	0.63	0.614
	33233	0.602	0.306	0.701	0.541	0.575	0.528	0.404671	0.523	0.612	0.605
	33234	0.455	0.165	0.511	0.517	0.362	0.345	0.298193	0.31	0.502	0.542
	33235	0.303	0.018	0.313	0.492	0.14	0.155	0.187671	0.089	0.389	0.478
	33241	0.536	0.265	0.491	0.558	0.509	0.405	0.32641	0.382	0.574	0.557
	33242	0.482	0.194	0.491	0.508	0.41	0.356	0.301021	0.325	0.511	0.52
	33243	0.468	0.175	0.491	0.495	0.385	0.343	0.29441	0.311	0.495	0.511
	33244	0.321	0.068	0.364	0.471	0.217	0.217	0.215179	0.15	0.408	0.448
	33245	0.169	-0.043	0.232	0.446	0.043	0.086	0.13294	-0.016	0.317	0.384
	33251	0.336	0.069	0.175	0.49	0.222	0.127	0.160671	0.062	0.384	0.416
	33252	0.282	-0.003	0.175	0.44	0.124	0.078	0.135282	0.006	0.332	0.379
	33253	0.268	-0.021	0.175	0.427	0.098	0.065	0.128671	-0.009	0.319	0.37
	33254	0.121	-0.077	0.143	0.403	0	0.025	0.0903978	-0.09	0.265	0.307
	33255	-0.032	-0.135	0.11	0.378	-0.103	-0.017	0.0506711	-0.174	0.21	0.243
	33311	0.722	0.477	0.813	0.675	0.779	0.665	0.497	0.71	0.775	0.709
	33312	0.668	0.406	0.813	0.625	0.681	0.616	0.471611	0.654	0.72	0.673
	33313	0.654	0.387	0.813	0.612	0.655	0.603	0.465	0.639	0.705	0.663
	33314	0.507	0.246	0.623	0.588	0.442	0.42	0.358522	0.426	0.587	0.601
	33315	0.355	0.099	0.425	0.563	0.22	0.23	0.248	0.205	0.465	0.536
	33321	0.672	0.387	0.723	0.611	0.71	0.594	0.439319	0.612	0.706	0.655
	33322	0.618	0.316	0.723	0.561	0.612	0.545	0.41393	0.555	0.637	0.619
	33323	0.604	0.297	0.723	0.548	0.586	0.532	0.407319	0.541	0.619	0.609
	33324	0.458	0.156	0.533	0.524	0.373	0.349	0.30084	0.328	0.509	0.547
	33325	0.305	0.009	0.335	0.499	0.151	0.159	0.190319	0.107	0.395	0.482
	33331	0.66	0.365	0.701	0.595	0.693	0.576	0.425	0.587	0.689	0.642
	33332	0.606	0.294	0.701	0.545	0.595	0.527	0.399611	0.531	0.616	0.606
	33333	0.592	0.275	0.701	0.532	0.569	0.514	0.393	0.516	0.597	0.596
	33334	0.445	0.134	0.511	0.508	0.356	0.331	0.286522	0.303	0.49	0.534
	33335	0.293	-0.013	0.313	0.483	0.134	0.141	0.176	0.082	0.378	0.469
	33341	0.527	0.234	0.491	0.55	0.502	0.391	0.314739	0.375	0.565	0.548
	33342	0.473	0.163	0.491	0.5	0.404	0.342	0.28935	0.318	0.499	0.512
	33343	0.459	0.144	0.491	0.487	0.378	0.329	0.282739	0.304	0.482	0.502
	33344	0.312	0.037	0.364	0.462	0.211	0.203	0.203508	0.143	0.397	0.44
	33345	0.16	-0.074	0.232	0.438	0.037	0.072	0.121269	-0.023	0.309	0.375
	33351	0.326	0.038	0.175	0.481	0.216	0.113	0.149	0.055	0.378	0.407
	33352	0.272	-0.033	0.175	0.431	0.118	0.064	0.123611	-0.001	0.323	0.371
	33353	0.258	-0.052	0.175	0.418	0.092	0.051	0.117	-0.016	0.308	0.361
	33354	0.111	-0.108	0.143	0.394	-0.007	0.011	0.0787267	-0.097	0.257	0.299
	33355	-0.041	-0.166	0.11	0.369	-0.109	-0.031	0.039	-0.181	0.204	0.234
	33411	0.691	0.409	0.707	0.646	0.694	0.529	0.431971	0.603	0.709	0.679
	33412	0.637	0.338	0.707	0.596	0.596	0.48	0.406582	0.546	0.659	0.642
	33413	0.623	0.319	0.707	0.583	0.57	0.467	0.399971	0.532	0.646	0.633
	33414	0.476	0.206	0.569	0.559	0.394	0.331	0.315893	0.362	0.546	0.571
	33415	0.324	0.088	0.425	0.534	0.212	0.189	0.228623	0.186	0.443	0.506
	33421	0.641	0.319	0.617	0.582	0.625	0.457	0.374289	0.504	0.645	0.625
	33422	0.587	0.248	0.617	0.532	0.527	0.408	0.3489	0.448	0.581	0.589
	33423	0.573	0.229	0.617	0.519	0.501	0.395	0.342289	0.433	0.565	0.579
	33424	0.426	0.116	0.479	0.495	0.325	0.259	0.258212	0.264	0.474	0.517
	33425	0.274	-0.002	0.335	0.47	0.143	0.118	0.170941	0.087	0.379	0.452
	33431	0.629	0.297	0.595	0.566	0.608	0.44	0.359971	0.48	0.63	0.612
	33432	0.575	0.226	0.595	0.516	0.51	0.391	0.334582	0.423	0.562	0.575
	33433	0.561	0.207	0.595	0.503	0.484	0.378	0.327971	0.409	0.545	0.566
	33434	0.414	0.094	0.457	0.479	0.308	0.242	0.243893	0.239	0.456	0.504
	33435	0.262	-0.024	0.313	0.454	0.126	0.1	0.156623	0.063	0.363	0.439
	33441	0.495	0.189	0.427	0.52	0.448	0.293	0.267947	0.302	0.52	0.518
	33442	0.441	0.118	0.427	0.47	0.35	0.244	0.242558	0.246	0.46	0.481
	33443	0.427	0.099	0.427	0.457	0.324	0.231	0.235947	0.231	0.444	0.472
	33444	0.28	0.009	0.331	0.433	0.179	0.133	0.170168	0.097	0.371	0.41
	33445	0.128	-0.085	0.232	0.408	0.029	0.032	0.101891	-0.042	0.295	0.345
	33451	0.295	0.027	0.175	0.452	0.208	0.072	0.129623	0.036	0.356	0.377
	33452	0.241	-0.044	0.175	0.402	0.109	0.023	0.104234	-0.02	0.306	0.34
	33453	0.227	-0.063	0.175	0.389	0.084	0.01	0.0976225	-0.035	0.293	0.331
	33454	0.08	-0.119	0.143	0.365	-0.015	-0.03	0.0593493	-0.116	0.244	0.269
	33455	-0.073	-0.177	0.11	0.34	-0.117	-0.072	0.0196225	-0.2	0.192	0.204
	33511	0.626	0.27	0.49	0.586	0.52	0.25	0.299	0.383	0.573	0.617
	33512	0.572	0.199	0.49	0.536	0.422	0.201	0.273611	0.327	0.534	0.581
	33513	0.558	0.18	0.49	0.523	0.396	0.188	0.267	0.312	0.524	0.571
	33514	0.411	0.124	0.458	0.499	0.297	0.148	0.228727	0.231	0.463	0.509
	33515	0.259	0.066	0.425	0.474	0.195	0.106	0.189	0.147	0.399	0.444
	33521	0.576	0.18	0.4	0.522	0.451	0.179	0.241319	0.285	0.521	0.563
	33522	0.522	0.109	0.4	0.472	0.353	0.13	0.21593	0.228	0.468	0.527
	33523	0.508	0.09	0.4	0.459	0.327	0.117	0.209319	0.214	0.454	0.517
	33524	0.362	0.034	0.368	0.435	0.229	0.077	0.171045	0.133	0.401	0.455
	33525	0.209	-0.024	0.335	0.41	0.126	0.035	0.131319	0.049	0.346	0.39
	33531	0.564	0.158	0.378	0.506	0.434	0.161	0.227	0.26	0.508	0.55
	33532	0.51	0.087	0.378	0.456	0.336	0.112	0.201611	0.204	0.452	0.514
	33533	0.496	0.068	0.378	0.443	0.31	0.099	0.195	0.189	0.437	0.504
	33534	0.349	0.012	0.346	0.419	0.211	0.059	0.156727	0.108	0.386	0.442
	33535	0.197	-0.046	0.313	0.394	0.109	0.017	0.117	0.024	0.333	0.377
	33541	0.431	0.097	0.297	0.461	0.337	0.092	0.172269	0.155	0.43	0.456
	33542	0.377	0.025	0.297	0.411	0.239	0.043	0.14688	0.099	0.38	0.42
	33543	0.363	0.007	0.297	0.398	0.213	0.03	0.140269	0.084	0.368	0.41
	33544	0.216	-0.049	0.265	0.373	0.114	-0.01	0.101996	0.003	0.318	0.348
	33545	0.064	-0.107	0.232	0.349	0.012	-0.052	0.0622688	-0.081	0.267	0.283
	33551	0.23	0.005	0.175	0.392	0.191	-0.011	0.09	-0.003	0.312	0.315
	33552	0.176	-0.066	0.175	0.342	0.093	-0.06	0.0646113	-0.059	0.273	0.279
	33553	0.162	-0.085	0.175	0.329	0.067	-0.073	0.058	-0.074	0.263	0.269
	33554	0.015	-0.141	0.143	0.305	-0.032	-0.113	0.0197267	-0.155	0.216	0.207
	33555	-0.137	-0.199	0.11	0.28	-0.134	-0.155	-0.02	-0.239	0.167	0.142
	34111	0.739	0.563	0.713	0.707	0.737	0.623	0.492806	0.654	0.739	0.718
	34112	0.685	0.492	0.713	0.657	0.639	0.574	0.467417	0.598	0.704	0.682
	34113	0.671	0.473	0.713	0.644	0.613	0.561	0.460806	0.583	0.695	0.672
	34114	0.524	0.352	0.562	0.62	0.428	0.412	0.370905	0.402	0.58	0.61
	34115	0.372	0.227	0.404	0.595	0.235	0.259	0.27759	0.214	0.461	0.545
	34121	0.689	0.473	0.624	0.643	0.668	0.551	0.435124	0.555	0.69	0.665
	34122	0.635	0.402	0.624	0.593	0.57	0.502	0.409735	0.499	0.642	0.628
	34123	0.621	0.383	0.624	0.58	0.544	0.489	0.403124	0.484	0.629	0.619
	34124	0.474	0.263	0.472	0.556	0.359	0.341	0.313223	0.304	0.523	0.556
	34125	0.322	0.138	0.314	0.531	0.166	0.187	0.219909	0.116	0.413	0.492
	34131	0.677	0.451	0.601	0.627	0.651	0.534	0.420806	0.531	0.678	0.651
	34132	0.623	0.38	0.601	0.577	0.553	0.485	0.395417	0.475	0.627	0.615
	34133	0.609	0.361	0.601	0.564	0.527	0.472	0.388806	0.46	0.613	0.605
	34134	0.462	0.24	0.45	0.54	0.342	0.323	0.298905	0.279	0.509	0.543
	34135	0.31	0.115	0.292	0.515	0.149	0.17	0.20559	0.091	0.401	0.478
	34141	0.543	0.337	0.423	0.582	0.483	0.377	0.324041	0.345	0.556	0.557
	34142	0.489	0.266	0.423	0.532	0.385	0.328	0.298652	0.288	0.512	0.521
	34143	0.475	0.247	0.423	0.519	0.359	0.315	0.292041	0.274	0.5	0.511
	34144	0.329	0.153	0.319	0.495	0.209	0.21	0.222766	0.133	0.413	0.449
	34145	0.176	0.054	0.211	0.47	0.052	0.101	0.150859	-0.014	0.324	0.384
	34151	0.343	0.166	0.154	0.513	0.231	0.142	0.17859	0.064	0.374	0.416
	34152	0.289	0.095	0.154	0.463	0.133	0.092	0.153202	0.008	0.339	0.38
	34153	0.275	0.076	0.154	0.45	0.107	0.08	0.14659	-0.007	0.33	0.37
	34154	0.128	0.02	0.122	0.426	0.008	0.039	0.108317	-0.088	0.27	0.308
	34155	-0.024	-0.038	0.089	0.401	-0.094	-0.003	0.0685903	-0.172	0.207	0.243
	34211	0.7	0.438	0.713	0.672	0.711	0.566	0.445477	0.625	0.717	0.684
	34212	0.646	0.366	0.713	0.622	0.613	0.517	0.420088	0.569	0.668	0.647
	34213	0.632	0.348	0.713	0.609	0.587	0.504	0.413477	0.554	0.656	0.638
	34214	0.485	0.227	0.562	0.585	0.402	0.356	0.323576	0.373	0.55	0.575
	34215	0.333	0.102	0.404	0.56	0.209	0.202	0.230261	0.185	0.439	0.511
	34221	0.651	0.348	0.624	0.608	0.643	0.495	0.387795	0.527	0.655	0.63
	34222	0.597	0.277	0.624	0.558	0.544	0.445	0.362407	0.47	0.593	0.594
	34223	0.583	0.258	0.624	0.545	0.519	0.433	0.355795	0.456	0.577	0.584
	34224	0.436	0.138	0.472	0.521	0.333	0.284	0.265895	0.275	0.479	0.522
	34225	0.284	0.012	0.314	0.496	0.14	0.13	0.17258	0.087	0.377	0.457
	34231	0.638	0.326	0.601	0.592	0.625	0.477	0.373477	0.502	0.639	0.617
	34232	0.584	0.254	0.601	0.542	0.527	0.428	0.348088	0.446	0.574	0.58
	34233	0.57	0.236	0.601	0.529	0.501	0.415	0.341477	0.431	0.557	0.571
	34234	0.423	0.115	0.45	0.505	0.316	0.267	0.251576	0.25	0.461	0.508
	34235	0.271	-0.01	0.292	0.48	0.123	0.113	0.158261	0.062	0.362	0.444
	34241	0.505	0.212	0.423	0.547	0.458	0.32	0.276712	0.316	0.525	0.523
	34242	0.451	0.141	0.423	0.497	0.359	0.271	0.251324	0.259	0.466	0.486
	34243	0.437	0.122	0.423	0.484	0.334	0.258	0.244712	0.245	0.451	0.477
	34244	0.29	0.027	0.319	0.46	0.183	0.153	0.175437	0.104	0.373	0.415
	34245	0.138	-0.071	0.211	0.435	0.026	0.044	0.10353	-0.043	0.291	0.35
	34251	0.304	0.041	0.154	0.478	0.205	0.085	0.131261	0.035	0.352	0.382
	34252	0.25	-0.03	0.154	0.428	0.107	0.035	0.105873	-0.021	0.304	0.345
	34253	0.236	-0.049	0.154	0.415	0.081	0.023	0.0992614	-0.036	0.292	0.336
	34254	0.089	-0.105	0.122	0.391	-0.017	-0.018	0.0609881	-0.117	0.24	0.273
	34255	-0.063	-0.163	0.089	0.366	-0.12	-0.06	0.0212614	-0.201	0.186	0.209
	34311	0.691	0.407	0.713	0.663	0.705	0.552	0.433806	0.618	0.711	0.675
	34312	0.637	0.336	0.713	0.613	0.607	0.503	0.408417	0.562	0.66	0.639
	34313	0.623	0.317	0.713	0.6	0.581	0.49	0.401806	0.547	0.646	0.629
	34314	0.476	0.196	0.562	0.576	0.396	0.341	0.311905	0.366	0.542	0.567
	34315	0.324	0.071	0.404	0.551	0.203	0.188	0.21859	0.178	0.434	0.502
	34321	0.641	0.317	0.624	0.599	0.636	0.48	0.376124	0.519	0.646	0.622
	34322	0.587	0.246	0.624	0.549	0.538	0.431	0.350735	0.463	0.581	0.585
	34323	0.573	0.227	0.624	0.536	0.512	0.418	0.344124	0.448	0.564	0.576
	34324	0.426	0.107	0.472	0.512	0.327	0.27	0.254223	0.268	0.468	0.513
	34325	0.274	-0.018	0.314	0.487	0.134	0.116	0.160909	0.08	0.369	0.449
	34331	0.629	0.295	0.601	0.583	0.619	0.463	0.361806	0.495	0.63	0.608
	34332	0.575	0.224	0.601	0.533	0.521	0.414	0.336417	0.439	0.561	0.572
	34333	0.561	0.205	0.601	0.52	0.495	0.401	0.329806	0.424	0.543	0.562
	34334	0.414	0.084	0.45	0.496	0.31	0.252	0.239905	0.243	0.45	0.5
	34335	0.262	-0.041	0.292	0.471	0.117	0.099	0.14659	0.055	0.352	0.435
	34341	0.495	0.181	0.423	0.538	0.451	0.306	0.265041	0.309	0.517	0.514
	34342	0.441	0.11	0.423	0.488	0.353	0.257	0.239652	0.252	0.455	0.478
	34343	0.427	0.091	0.423	0.475	0.327	0.244	0.233041	0.238	0.439	0.468
	34344	0.281	-0.003	0.319	0.451	0.177	0.139	0.163766	0.097	0.363	0.406
	34345	0.128	-0.102	0.211	0.426	0.02	0.03	0.0918591	-0.05	0.284	0.341
	34351	0.295	0.01	0.154	0.469	0.199	0.071	0.11959	0.028	0.347	0.373
	34352	0.241	-0.061	0.154	0.419	0.101	0.021	0.0942016	-0.028	0.296	0.337
	34353	0.227	-0.08	0.154	0.406	0.075	0.009	0.0875903	-0.043	0.282	0.327
	34354	0.08	-0.136	0.122	0.382	-0.024	-0.032	0.049317	-0.124	0.232	0.265
	34355	-0.072	-0.194	0.089	0.357	-0.126	-0.074	0.00959028	-0.208	0.18	0.2
	34411	0.659	0.353	0.633	0.634	0.639	0.439	0.379872	0.532	0.654	0.645
	34412	0.605	0.281	0.633	0.584	0.54	0.39	0.354483	0.476	0.608	0.609
	34413	0.591	0.263	0.633	0.571	0.515	0.377	0.347872	0.461	0.596	0.599
	34414	0.444	0.164	0.521	0.547	0.358	0.264	0.274927	0.313	0.506	0.537
	34415	0.292	0.06	0.404	0.522	0.195	0.147	0.199213	0.159	0.413	0.472
	34421	0.609	0.263	0.543	0.57	0.57	0.367	0.322191	0.433	0.594	0.591
	34422	0.556	0.192	0.543	0.52	0.471	0.318	0.296802	0.377	0.535	0.555
	34423	0.541	0.173	0.543	0.507	0.446	0.305	0.290191	0.362	0.519	0.545
	34424	0.395	0.074	0.431	0.483	0.289	0.193	0.217246	0.214	0.438	0.483
	34425	0.242	-0.029	0.314	0.458	0.126	0.075	0.141531	0.061	0.353	0.418
	34431	0.597	0.241	0.521	0.554	0.553	0.35	0.307872	0.409	0.58	0.578
	34432	0.543	0.169	0.521	0.504	0.454	0.301	0.282483	0.353	0.516	0.542
	34433	0.529	0.151	0.521	0.491	0.429	0.288	0.275872	0.338	0.5	0.532
	34434	0.382	0.052	0.409	0.467	0.272	0.175	0.202927	0.19	0.421	0.47
	34435	0.23	-0.052	0.292	0.442	0.109	0.058	0.127213	0.036	0.338	0.405
	34441	0.464	0.144	0.374	0.509	0.408	0.222	0.224913	0.249	0.478	0.484
	34442	0.41	0.073	0.374	0.459	0.31	0.173	0.199524	0.193	0.422	0.448
	34443	0.396	0.054	0.374	0.446	0.284	0.16	0.192913	0.178	0.407	0.438
	34444	0.249	-0.028	0.294	0.422	0.151	0.076	0.133819	0.057	0.34	0.376
	34445	0.097	-0.113	0.211	0.397	0.012	-0.011	0.0724817	-0.069	0.27	0.311
	34451	0.263	-0.001	0.154	0.44	0.191	0.03	0.100213	0.009	0.326	0.343
	34452	0.209	-0.072	0.154	0.39	0.092	-0.02	0.0748241	-0.047	0.28	0.307
	34453	0.195	-0.091	0.154	0.377	0.067	-0.032	0.0682128	-0.062	0.268	0.297
	34454	0.048	-0.146	0.122	0.353	-0.032	-0.073	0.0299395	-0.143	0.219	0.235
	34455	-0.104	-0.205	0.089	0.328	-0.134	-0.114	-0.00978717	-0.227	0.169	0.17
	34511	0.595	0.242	0.469	0.574	0.503	0.208	0.26959	0.356	0.537	0.583
	34512	0.541	0.171	0.469	0.524	0.405	0.158	0.244202	0.3	0.502	0.547
	34513	0.527	0.152	0.469	0.511	0.379	0.146	0.23759	0.285	0.493	0.537
	34514	0.38	0.096	0.437	0.487	0.28	0.105	0.199317	0.204	0.433	0.475
	34515	0.228	0.038	0.404	0.462	0.178	0.064	0.15959	0.12	0.37	0.41
	34521	0.545	0.153	0.379	0.51	0.434	0.136	0.211909	0.258	0.489	0.53
	34522	0.491	0.081	0.379	0.46	0.336	0.087	0.18652	0.201	0.44	0.493
	34523	0.477	0.063	0.379	0.447	0.31	0.074	0.179909	0.187	0.428	0.484
	34524	0.33	0.007	0.347	0.423	0.212	0.034	0.141636	0.106	0.375	0.421
	34525	0.178	-0.051	0.314	0.398	0.109	-0.008	0.101909	0.022	0.321	0.357
	34531	0.533	0.13	0.357	0.494	0.417	0.119	0.19759	0.233	0.477	0.516
	34532	0.479	0.059	0.357	0.444	0.319	0.069	0.172202	0.177	0.425	0.48
	34533	0.465	0.04	0.357	0.431	0.293	0.057	0.16559	0.162	0.411	0.47
	34534	0.318	-0.016	0.325	0.407	0.194	0.016	0.127317	0.081	0.361	0.408
	34535	0.166	-0.074	0.292	0.382	0.092	-0.026	0.0875903	-0.003	0.309	0.343
	34541	0.399	0.069	0.276	0.449	0.32	0.05	0.142859	0.128	0.4	0.422
	34542	0.345	-0.002	0.276	0.399	0.222	0.001	0.11747	0.072	0.354	0.386
	34543	0.331	-0.021	0.276	0.386	0.196	-0.012	0.110859	0.057	0.343	0.376
	34544	0.185	-0.077	0.244	0.362	0.097	-0.053	0.0725858	-0.024	0.294	0.314
	34545	0.032	-0.135	0.211	0.337	-0.005	-0.094	0.0328591	-0.108	0.244	0.249
	34551	0.199	-0.023	0.154	0.38	0.174	-0.054	0.0605903	-0.03	0.283	0.281
	34552	0.145	-0.094	0.154	0.33	0.076	-0.103	0.0352016	-0.086	0.248	0.245
	34553	0.131	-0.113	0.154	0.317	0.05	-0.116	0.0285903	-0.101	0.239	0.235
	34554	-0.016	-0.169	0.122	0.293	-0.049	-0.156	-0.00968301	-0.182	0.193	0.173
	34555	-0.168	-0.227	0.089	0.268	-0.151	-0.198	-0.0494097	-0.266	0.145	0.108
	35111	0.641	0.345	0.403	0.671	0.507	0.27	0.296	0.367	0.522	0.613
	35112	0.587	0.274	0.403	0.621	0.409	0.221	0.270611	0.311	0.501	0.577
	35113	0.573	0.255	0.403	0.608	0.383	0.208	0.264	0.296	0.495	0.567
	35114	0.426	0.199	0.371	0.584	0.284	0.168	0.225727	0.215	0.423	0.505
	35115	0.274	0.141	0.338	0.559	0.182	0.126	0.186	0.131	0.348	0.44
	35121	0.591	0.255	0.313	0.607	0.438	0.199	0.238319	0.269	0.487	0.559
	35122	0.537	0.184	0.313	0.557	0.34	0.15	0.21293	0.212	0.452	0.523
	35123	0.523	0.165	0.313	0.544	0.314	0.137	0.206319	0.198	0.443	0.513
	35124	0.377	0.109	0.281	0.52	0.216	0.097	0.168045	0.117	0.379	0.451
	35125	0.224	0.051	0.248	0.495	0.113	0.055	0.128319	0.033	0.313	0.386
	35131	0.579	0.233	0.291	0.591	0.421	0.181	0.224	0.244	0.478	0.546
	35132	0.525	0.162	0.291	0.541	0.323	0.132	0.198611	0.188	0.44	0.51
	35133	0.511	0.143	0.291	0.528	0.297	0.119	0.192	0.173	0.43	0.5
	35134	0.364	0.087	0.259	0.504	0.198	0.079	0.153727	0.092	0.368	0.438
	35135	0.212	0.029	0.226	0.479	0.096	0.037	0.114	0.008	0.304	0.373
	35141	0.446	0.172	0.21	0.546	0.324	0.112	0.169269	0.139	0.391	0.452
	35142	0.392	0.1	0.21	0.496	0.226	0.063	0.14388	0.083	0.36	0.416
	35143	0.378	0.082	0.21	0.483	0.2	0.05	0.137269	0.068	0.352	0.406
	35144	0.231	0.026	0.178	0.458	0.101	0.01	0.0989956	-0.013	0.292	0.344
	35145	0.079	-0.032	0.145	0.434	-0.001	-0.032	0.0592688	-0.097	0.229	0.279
	35151	0.245	0.08	0.088	0.477	0.178	0.009	0.087	-0.019	0.261	0.311
	35152	0.191	0.009	0.088	0.427	0.08	-0.04	0.0616113	-0.075	0.24	0.275
	35153	0.177	-0.01	0.088	0.414	0.054	-0.053	0.055	-0.09	0.234	0.265
	35154	0.03	-0.066	0.056	0.39	-0.045	-0.093	0.0167267	-0.171	0.177	0.203
	35155	-0.122	-0.124	0.023	0.365	-0.147	-0.135	-0.023	-0.255	0.117	0.138
	35211	0.603	0.22	0.403	0.636	0.481	0.213	0.248671	0.338	0.514	0.579
	35212	0.549	0.148	0.403	0.586	0.383	0.164	0.223282	0.282	0.479	0.542
	35213	0.535	0.13	0.403	0.573	0.357	0.151	0.216671	0.267	0.469	0.533
	35214	0.388	0.074	0.371	0.549	0.259	0.111	0.178398	0.186	0.406	0.47
	35215	0.236	0.016	0.338	0.524	0.156	0.069	0.138671	0.102	0.339	0.406
	35221	0.553	0.13	0.313	0.572	0.412	0.142	0.19099	0.24	0.465	0.525
	35222	0.499	0.059	0.313	0.522	0.314	0.093	0.165601	0.183	0.416	0.488
	35223	0.485	0.04	0.313	0.509	0.288	0.08	0.15899	0.169	0.403	0.479
	35224	0.338	-0.016	0.281	0.485	0.19	0.04	0.120716	0.088	0.348	0.417
	35225	0.186	-0.074	0.248	0.46	0.087	-0.002	0.0809897	0.004	0.29	0.352
	35231	0.541	0.108	0.291	0.556	0.395	0.124	0.176671	0.215	0.452	0.512
	35232	0.487	0.036	0.291	0.506	0.297	0.075	0.151282	0.159	0.4	0.475
	35233	0.473	0.018	0.291	0.493	0.271	0.062	0.144671	0.144	0.387	0.466
	35234	0.326	-0.038	0.259	0.469	0.173	0.022	0.106398	0.063	0.334	0.403
	35235	0.174	-0.096	0.226	0.444	0.07	-0.02	0.0666711	-0.021	0.278	0.339
	35241	0.407	0.047	0.21	0.51	0.298	0.055	0.12194	0.11	0.372	0.418
	35242	0.353	-0.025	0.21	0.46	0.2	0.006	0.0965513	0.054	0.327	0.381
	35243	0.339	-0.043	0.21	0.447	0.174	-0.007	0.08994	0.039	0.315	0.372
	35244	0.192	-0.099	0.178	0.423	0.076	-0.047	0.0516667	-0.042	0.264	0.309
	35245	0.04	-0.157	0.145	0.398	-0.027	-0.089	0.01194	-0.126	0.21	0.245
	35251	0.207	-0.045	0.088	0.442	0.152	-0.048	0.0396711	-0.048	0.252	0.277
	35252	0.153	-0.117	0.088	0.392	0.054	-0.097	0.0142824	-0.104	0.217	0.24
	35253	0.139	-0.135	0.088	0.379	0.028	-0.11	0.00767112	-0.119	0.208	0.231
	35254	-0.008	-0.191	0.056	0.355	-0.07	-0.15	-0.0306022	-0.2	0.159	0.168
	35255	-0.161	-0.249	0.023	0.33	-0.173	-0.192	-0.0703289	-0.284	0.108	0.104
	35311	0.593	0.189	0.403	0.627	0.475	0.199	0.237	0.331	0.512	0.57
	35312	0.539	0.118	0.403	0.577	0.377	0.15	0.211611	0.275	0.473	0.534
	35313	0.525	0.099	0.403	0.564	0.351	0.137	0.205	0.26	0.463	0.524
	35314	0.378	0.043	0.371	0.54	0.252	0.097	0.166727	0.179	0.401	0.462
	35315	0.226	-0.015	0.338	0.515	0.15	0.055	0.127	0.095	0.337	0.397
	35321	0.543	0.099	0.313	0.563	0.406	0.128	0.179319	0.233	0.459	0.516
	35322	0.489	0.028	0.313	0.513	0.308	0.079	0.15393	0.176	0.407	0.48
	35323	0.475	0.009	0.313	0.5	0.282	0.066	0.147319	0.162	0.393	0.47
	35324	0.329	-0.047	0.281	0.476	0.184	0.026	0.109045	0.081	0.34	0.408
	35325	0.176	-0.105	0.248	0.451	0.081	-0.016	0.0693186	-0.004	0.285	0.343
	35331	0.531	0.077	0.291	0.547	0.389	0.11	0.165	0.208	0.446	0.503
	35332	0.477	0.006	0.291	0.497	0.291	0.061	0.139611	0.152	0.391	0.467
	35333	0.463	-0.013	0.291	0.484	0.265	0.048	0.133	0.137	0.376	0.457
	35334	0.316	-0.069	0.259	0.46	0.166	0.008	0.0947267	0.056	0.325	0.395
	35335	0.164	-0.127	0.226	0.435	0.064	-0.034	0.055	-0.028	0.272	0.33
	35341	0.398	0.016	0.21	0.502	0.292	0.041	0.110269	0.103	0.368	0.409
	35342	0.344	-0.056	0.21	0.452	0.194	-0.008	0.0848802	0.047	0.319	0.373
	35343	0.33	-0.074	0.21	0.439	0.168	-0.021	0.0782688	0.032	0.307	0.363
	35344	0.183	-0.13	0.178	0.414	0.069	-0.061	0.0399956	-0.049	0.257	0.301
	35345	0.031	-0.188	0.145	0.39	-0.033	-0.103	0.000268844	-0.133	0.206	0.236
	35351	0.197	-0.076	0.088	0.433	0.146	-0.062	0.028	-0.055	0.25	0.268
	35352	0.143	-0.147	0.088	0.383	0.048	-0.111	0.00261132	-0.111	0.212	0.232
	35353	0.129	-0.166	0.088	0.37	0.022	-0.124	-0.004	-0.126	0.202	0.222
	35354	-0.018	-0.222	0.056	0.346	-0.077	-0.164	-0.0422733	-0.207	0.155	0.16
	35355	-0.17	-0.28	0.023	0.321	-0.179	-0.206	-0.082	-0.291	0.106	0.095
	35411	0.562	0.178	0.403	0.598	0.467	0.158	0.217623	0.312	0.483	0.54
	35412	0.508	0.107	0.403	0.548	0.368	0.109	0.192234	0.256	0.45	0.503
	35413	0.494	0.088	0.403	0.535	0.343	0.096	0.185623	0.241	0.441	0.494
	35414	0.347	0.032	0.371	0.511	0.244	0.056	0.147349	0.16	0.381	0.432
	35415	0.195	-0.026	0.338	0.486	0.142	0.014	0.107623	0.076	0.318	0.367
	35421	0.512	0.088	0.313	0.534	0.398	0.087	0.159941	0.213	0.436	0.486
	35422	0.458	0.017	0.313	0.484	0.3	0.038	0.134552	0.157	0.389	0.45
	35423	0.444	-0.002	0.313	0.471	0.274	0.025	0.127941	0.142	0.377	0.44
	35424	0.297	-0.058	0.281	0.447	0.175	-0.015	0.0896678	0.061	0.325	0.378
	35425	0.145	-0.116	0.248	0.422	0.073	-0.057	0.0499411	-0.023	0.271	0.313
	35431	0.5	0.066	0.291	0.518	0.381	0.069	0.145623	0.189	0.424	0.473
	35432	0.446	-0.005	0.291	0.468	0.282	0.02	0.120234	0.133	0.374	0.436
	35433	0.432	-0.024	0.291	0.455	0.257	0.007	0.113623	0.118	0.361	0.427
	35434	0.285	-0.08	0.259	0.431	0.158	-0.033	0.0753493	0.037	0.312	0.365
	35435	0.133	-0.138	0.226	0.406	0.056	-0.075	0.0356225	-0.047	0.26	0.3
	35441	0.366	0.005	0.21	0.472	0.284	0.001	0.0908914	0.084	0.347	0.379
	35442	0.312	-0.066	0.21	0.422	0.185	-0.049	0.0655027	0.028	0.304	0.342
	35443	0.298	-0.085	0.21	0.409	0.16	-0.061	0.0588914	0.013	0.293	0.333
	35444	0.151	-0.141	0.178	0.385	0.061	-0.102	0.0206181	-0.068	0.245	0.271
	35445	-0.001	-0.199	0.145	0.36	-0.041	-0.143	-0.0191086	-0.152	0.195	0.206
	35451	0.166	-0.087	0.088	0.404	0.138	-0.103	0.00862255	-0.074	0.231	0.238
	35452	0.112	-0.158	0.088	0.354	0.039	-0.152	-0.0167661	-0.13	0.198	0.201
	35453	0.098	-0.177	0.088	0.341	0.014	-0.165	-0.0233775	-0.145	0.19	0.192
	35454	-0.049	-0.233	0.056	0.317	-0.085	-0.205	-0.0616507	-0.226	0.144	0.13
	35455	-0.202	-0.291	0.023	0.292	-0.187	-0.247	-0.101377	-0.31	0.097	0.065
	35511	0.497	0.156	0.403	0.538	0.45	0.075	0.178	0.273	0.424	0.478
	35512	0.443	0.085	0.403	0.488	0.352	0.026	0.152611	0.217	0.403	0.442
	35513	0.429	0.066	0.403	0.475	0.326	0.013	0.146	0.202	0.397	0.432
	35514	0.282	0.01	0.371	0.451	0.227	-0.027	0.107727	0.121	0.339	0.37
	35515	0.13	-0.048	0.338	0.426	0.125	-0.069	0.068	0.037	0.279	0.305
	35521	0.447	0.066	0.313	0.474	0.381	0.004	0.120319	0.175	0.389	0.424
	35522	0.393	-0.005	0.313	0.424	0.283	-0.046	0.0949299	0.118	0.353	0.388
	35523	0.379	-0.024	0.313	0.411	0.257	-0.058	0.0883186	0.104	0.344	0.378
	35524	0.233	-0.08	0.281	0.387	0.159	-0.099	0.0500453	0.023	0.295	0.316
	35525	0.08	-0.138	0.248	0.362	0.056	-0.14	0.0103186	-0.062	0.244	0.251
	35531	0.435	0.044	0.291	0.458	0.364	-0.014	0.106	0.15	0.38	0.411
	35532	0.381	-0.027	0.291	0.408	0.266	-0.063	0.0806113	0.094	0.341	0.375
	35533	0.367	-0.046	0.291	0.395	0.24	-0.076	0.074	0.079	0.331	0.365
	35534	0.22	-0.102	0.259	0.371	0.141	-0.116	0.0357267	-0.002	0.284	0.303
	35535	0.068	-0.16	0.226	0.346	0.039	-0.158	-0.004	-0.086	0.235	0.238
	35541	0.302	-0.017	0.21	0.413	0.267	-0.083	0.0512688	0.045	0.305	0.317
	35542	0.248	-0.089	0.21	0.363	0.169	-0.132	0.0258802	-0.011	0.273	0.281
	35543	0.234	-0.107	0.21	0.35	0.143	-0.145	0.0192688	-0.026	0.265	0.271
	35544	0.087	-0.163	0.178	0.325	0.044	-0.185	-0.0190044	-0.107	0.219	0.209
	35545	-0.065	-0.221	0.145	0.301	-0.058	-0.227	-0.0587312	-0.191	0.172	0.144
	35551	0.101	-0.109	0.088	0.344	0.121	-0.186	-0.031	-0.113	0.193	0.176
	35552	0.047	-0.18	0.088	0.294	0.023	-0.235	-0.0563887	-0.169	0.171	0.14
	35553	0.033	-0.199	0.088	0.281	-0.003	-0.248	-0.063	-0.184	0.165	0.13
	35554	-0.114	-0.255	0.056	0.257	-0.102	-0.288	-0.101273	-0.265	0.122	0.068
	35555	-0.266	-0.313	0.023	0.232	-0.204	-0.33	-0.141	-0.349	0.077	0.003
	41111	0.807	0.817	0.86	0.748	0.867	0.826	0.644548	0.813	0.824	0.833
	41112	0.753	0.745	0.86	0.698	0.769	0.777	0.619159	0.757	0.804	0.797
	41113	0.739	0.727	0.86	0.685	0.743	0.764	0.612548	0.742	0.798	0.787
	41114	0.593	0.592	0.681	0.661	0.538	0.591	0.510988	0.539	0.663	0.725
	41115	0.44	0.451	0.496	0.636	0.325	0.412	0.405572	0.327	0.523	0.66
	41121	0.758	0.727	0.771	0.684	0.798	0.754	0.586867	0.714	0.79	0.78
	41122	0.704	0.656	0.771	0.634	0.7	0.705	0.561478	0.658	0.755	0.743
	41123	0.69	0.637	0.771	0.621	0.674	0.692	0.554867	0.643	0.747	0.734
	41124	0.543	0.502	0.592	0.597	0.469	0.52	0.453307	0.44	0.62	0.671
	41125	0.391	0.362	0.406	0.572	0.256	0.34	0.347891	0.229	0.489	0.607
	41131	0.745	0.705	0.748	0.668	0.781	0.737	0.572548	0.69	0.781	0.766
	41132	0.691	0.633	0.748	0.618	0.683	0.688	0.547159	0.634	0.744	0.73
	41133	0.677	0.615	0.748	0.605	0.657	0.675	0.540548	0.619	0.734	0.72
	41134	0.531	0.48	0.569	0.581	0.452	0.502	0.438988	0.416	0.609	0.658
	41135	0.378	0.339	0.384	0.556	0.239	0.323	0.333572	0.204	0.48	0.593
	41141	0.612	0.579	0.547	0.623	0.597	0.56	0.466291	0.485	0.643	0.672
	41142	0.558	0.508	0.547	0.573	0.499	0.511	0.440903	0.429	0.612	0.636
	41143	0.544	0.489	0.547	0.56	0.473	0.498	0.434291	0.414	0.604	0.626
	41144	0.397	0.386	0.427	0.536	0.311	0.378	0.358014	0.26	0.501	0.564
	41145	0.245	0.278	0.303	0.511	0.142	0.254	0.278841	0.099	0.394	0.499
	41151	0.411	0.39	0.246	0.554	0.321	0.295	0.306572	0.177	0.436	0.531
	41152	0.357	0.319	0.246	0.504	0.223	0.245	0.281183	0.121	0.415	0.495
	41153	0.343	0.3	0.246	0.491	0.197	0.233	0.274572	0.106	0.41	0.485
	41154	0.197	0.244	0.214	0.467	0.098	0.192	0.236299	0.025	0.339	0.423
	41155	0.044	0.186	0.181	0.442	-0.004	0.151	0.196572	-0.059	0.264	0.358
	41211	0.769	0.692	0.86	0.713	0.841	0.769	0.597219	0.784	0.816	0.799
	41212	0.715	0.62	0.86	0.663	0.743	0.72	0.571831	0.728	0.782	0.762
	41213	0.701	0.602	0.86	0.65	0.717	0.707	0.565219	0.713	0.773	0.753
	41214	0.554	0.467	0.681	0.626	0.512	0.534	0.46366	0.51	0.647	0.691
	41215	0.402	0.326	0.496	0.601	0.299	0.355	0.358243	0.299	0.516	0.626
	41221	0.719	0.602	0.771	0.649	0.773	0.697	0.539538	0.686	0.769	0.745
	41222	0.665	0.531	0.771	0.599	0.674	0.648	0.514149	0.629	0.721	0.709
	41223	0.651	0.512	0.771	0.586	0.649	0.635	0.507538	0.615	0.708	0.699
	41224	0.504	0.377	0.592	0.562	0.443	0.463	0.405978	0.411	0.59	0.637
	41225	0.352	0.236	0.406	0.537	0.23	0.283	0.300562	0.2	0.468	0.572
	41231	0.707	0.58	0.748	0.633	0.755	0.68	0.525219	0.661	0.757	0.732
	41232	0.653	0.508	0.748	0.583	0.657	0.631	0.499831	0.605	0.706	0.695
	41233	0.639	0.49	0.748	0.57	0.631	0.618	0.493219	0.59	0.692	0.686
	41234	0.492	0.355	0.569	0.546	0.426	0.445	0.39166	0.387	0.576	0.624
	41235	0.34	0.214	0.384	0.521	0.213	0.266	0.286243	0.176	0.456	0.559
	41241	0.573	0.454	0.547	0.587	0.572	0.503	0.418962	0.456	0.626	0.638
	41242	0.519	0.383	0.547	0.537	0.473	0.454	0.393574	0.4	0.581	0.602
	41243	0.505	0.364	0.547	0.524	0.448	0.441	0.386962	0.385	0.57	0.592
	41244	0.359	0.261	0.427	0.5	0.285	0.321	0.310686	0.231	0.475	0.53
	41245	0.206	0.153	0.303	0.475	0.116	0.197	0.231512	0.07	0.376	0.465
	41251	0.373	0.265	0.246	0.519	0.295	0.238	0.259243	0.149	0.429	0.497
	41252	0.319	0.194	0.246	0.469	0.197	0.189	0.233855	0.092	0.394	0.46
	41253	0.305	0.175	0.246	0.456	0.171	0.176	0.227243	0.078	0.386	0.451
	41254	0.158	0.119	0.214	0.432	0.073	0.135	0.18897	-0.004	0.322	0.389
	41255	0.006	0.061	0.181	0.407	-0.03	0.094	0.149243	-0.088	0.256	0.324
	41311	0.759	0.661	0.86	0.704	0.835	0.755	0.585548	0.777	0.814	0.79
	41312	0.705	0.589	0.86	0.654	0.737	0.706	0.560159	0.721	0.777	0.754
	41313	0.691	0.571	0.86	0.641	0.711	0.693	0.553548	0.706	0.767	0.744
	41314	0.545	0.436	0.681	0.617	0.506	0.52	0.451988	0.503	0.643	0.682
	41315	0.392	0.295	0.496	0.592	0.293	0.341	0.346572	0.291	0.514	0.617
	41321	0.71	0.571	0.771	0.64	0.766	0.683	0.527867	0.678	0.763	0.737
	41322	0.656	0.5	0.771	0.59	0.668	0.634	0.502478	0.622	0.712	0.7
	41323	0.642	0.481	0.771	0.577	0.642	0.621	0.495867	0.607	0.699	0.691
	41324	0.495	0.346	0.592	0.553	0.437	0.449	0.394307	0.404	0.583	0.628
	41325	0.343	0.206	0.406	0.528	0.224	0.269	0.288891	0.193	0.462	0.564
	41331	0.697	0.549	0.748	0.624	0.749	0.666	0.513548	0.654	0.751	0.723
	41332	0.643	0.477	0.748	0.574	0.651	0.617	0.488159	0.598	0.696	0.687
	41333	0.629	0.459	0.748	0.561	0.625	0.604	0.481548	0.583	0.682	0.677
	41334	0.483	0.324	0.569	0.537	0.42	0.431	0.379988	0.38	0.568	0.615
	41335	0.33	0.183	0.384	0.512	0.207	0.252	0.274572	0.168	0.45	0.55
	41341	0.564	0.423	0.547	0.579	0.565	0.489	0.407291	0.449	0.621	0.629
	41342	0.51	0.352	0.547	0.529	0.467	0.44	0.381903	0.393	0.574	0.593
	41343	0.496	0.333	0.547	0.516	0.441	0.427	0.375291	0.378	0.561	0.583
	41344	0.349	0.23	0.427	0.492	0.279	0.307	0.299014	0.224	0.468	0.521
	41345	0.197	0.122	0.303	0.467	0.11	0.183	0.219841	0.063	0.371	0.456
	41351	0.363	0.234	0.246	0.51	0.289	0.224	0.247572	0.141	0.427	0.488
	41352	0.309	0.163	0.246	0.46	0.191	0.174	0.222183	0.085	0.389	0.452
	41353	0.295	0.144	0.246	0.447	0.165	0.162	0.215572	0.07	0.38	0.442
	41354	0.149	0.088	0.214	0.423	0.066	0.121	0.177299	-0.011	0.318	0.38
	41355	-0.004	0.03	0.181	0.398	-0.036	0.08	0.137572	-0.095	0.254	0.315
	41411	0.728	0.597	0.762	0.675	0.756	0.625	0.523811	0.676	0.744	0.76
	41412	0.674	0.526	0.762	0.625	0.657	0.576	0.498422	0.62	0.711	0.724
	41413	0.66	0.507	0.762	0.612	0.632	0.563	0.491811	0.605	0.703	0.714
	41414	0.513	0.398	0.631	0.588	0.461	0.434	0.411036	0.442	0.596	0.652
	41415	0.361	0.285	0.496	0.563	0.285	0.3	0.327195	0.272	0.485	0.587
	41421	0.678	0.507	0.672	0.611	0.687	0.554	0.466129	0.577	0.698	0.706
	41422	0.624	0.436	0.672	0.561	0.588	0.505	0.440741	0.521	0.653	0.67
	41423	0.61	0.417	0.672	0.548	0.563	0.492	0.434129	0.506	0.641	0.66
	41424	0.463	0.308	0.541	0.524	0.393	0.363	0.353355	0.343	0.542	0.598
	41425	0.311	0.195	0.406	0.499	0.216	0.229	0.269513	0.174	0.439	0.533
	41431	0.666	0.485	0.65	0.595	0.67	0.536	0.451811	0.553	0.687	0.693
	41432	0.612	0.414	0.65	0.545	0.571	0.487	0.426422	0.497	0.638	0.657
	41433	0.598	0.395	0.65	0.532	0.546	0.474	0.419811	0.482	0.625	0.647
	41434	0.451	0.286	0.519	0.508	0.375	0.345	0.339036	0.319	0.529	0.585
	41435	0.299	0.173	0.384	0.483	0.199	0.211	0.255195	0.149	0.428	0.52
	41441	0.532	0.38	0.488	0.55	0.514	0.395	0.362477	0.381	0.572	0.599
	41442	0.478	0.309	0.488	0.5	0.416	0.346	0.337088	0.325	0.53	0.563
	41443	0.464	0.29	0.488	0.487	0.39	0.333	0.330477	0.31	0.519	0.553
	41444	0.318	0.203	0.397	0.462	0.249	0.239	0.266681	0.18	0.437	0.491
	41445	0.165	0.111	0.303	0.438	0.102	0.142	0.200464	0.044	0.351	0.426
	41451	0.332	0.224	0.246	0.481	0.281	0.183	0.228195	0.122	0.398	0.458
	41452	0.278	0.152	0.246	0.431	0.182	0.134	0.202806	0.066	0.366	0.422
	41453	0.264	0.134	0.246	0.418	0.157	0.121	0.196195	0.051	0.358	0.412
	41454	0.117	0.078	0.214	0.394	0.058	0.081	0.157921	-0.03	0.298	0.35
	41455	-0.035	0.02	0.181	0.369	-0.044	0.039	0.118195	-0.114	0.236	0.285
	41511	0.663	0.466	0.561	0.615	0.593	0.361	0.397572	0.469	0.599	0.698
	41512	0.609	0.395	0.561	0.565	0.495	0.311	0.372183	0.413	0.578	0.662
	41513	0.595	0.376	0.561	0.552	0.469	0.299	0.365572	0.398	0.573	0.652
	41514	0.449	0.32	0.529	0.528	0.37	0.258	0.327299	0.317	0.501	0.59
	41515	0.296	0.262	0.496	0.503	0.268	0.217	0.287572	0.233	0.427	0.525
	41521	0.614	0.377	0.471	0.551	0.524	0.289	0.339891	0.371	0.565	0.645
	41522	0.56	0.305	0.471	0.501	0.426	0.24	0.314502	0.315	0.531	0.608
	41523	0.546	0.287	0.471	0.488	0.4	0.227	0.307891	0.3	0.522	0.599
	41524	0.399	0.231	0.439	0.464	0.302	0.187	0.269617	0.219	0.459	0.536
	41525	0.247	0.173	0.406	0.439	0.199	0.145	0.229891	0.135	0.393	0.472
	41531	0.601	0.354	0.449	0.535	0.507	0.272	0.325572	0.346	0.556	0.631
	41532	0.547	0.283	0.449	0.485	0.409	0.222	0.300183	0.29	0.519	0.595
	41533	0.533	0.264	0.449	0.472	0.383	0.21	0.293572	0.275	0.509	0.585
	41534	0.387	0.208	0.417	0.448	0.284	0.169	0.255299	0.194	0.448	0.523
	41535	0.234	0.15	0.384	0.423	0.182	0.128	0.215572	0.11	0.384	0.458
	41541	0.468	0.293	0.368	0.49	0.41	0.203	0.270841	0.241	0.47	0.537
	41542	0.414	0.222	0.368	0.44	0.312	0.154	0.245452	0.185	0.439	0.501
	41543	0.4	0.203	0.368	0.427	0.286	0.141	0.238841	0.17	0.431	0.491
	41544	0.253	0.147	0.336	0.403	0.187	0.101	0.200568	0.089	0.372	0.429
	41545	0.101	0.089	0.303	0.378	0.085	0.059	0.160841	0.005	0.31	0.364
	41551	0.267	0.201	0.246	0.421	0.264	0.1	0.188572	0.083	0.34	0.396
	41552	0.213	0.13	0.246	0.371	0.166	0.05	0.163183	0.027	0.32	0.36
	41553	0.199	0.111	0.246	0.358	0.14	0.038	0.156572	0.012	0.314	0.35
[truncated: 1,127 more rows]

## Sheet: EQ-5D-3L value sets
	Health state	China
	3L profile	Value	Standard Error
	33333	-0.149	0.011
	33233	-0.03	0.01
	33133	0.044	0.012
	33332	-0.03	0.01
	32333	-0.046	0.01
	33331	0.056	0.011
	33232	0.089	0.009
	32233	0.073	0.01
	31333	0.059	0.011
	33132	0.163	0.011
	32133	0.147	0.011
	33231	0.175	0.009
	33131	0.249	0.011
	33323	-0.005	0.01
	31233	0.178	0.011
	31133	0.252	0.012
	32332	0.073	0.01
	33223	0.114	0.009
	33313	0.087	0.01
	33123	0.188	0.01
	32331	0.159	0.011
	23333	-0.002	0.01
	13333	0.097	0.012
	32232	0.192	0.01
	31332	0.178	0.01
	33213	0.206	0.01
	33113	0.28	0.011
	23233	0.117	0.01
	31331	0.264	0.011
	23133	0.191	0.011
	33322	0.114	0.009
	32132	0.266	0.011
	32323	0.098	0.009
	13233	0.216	0.011
	13133	0.29	0.013
	32231	0.278	0.01
	33321	0.2	0.01
	32131	0.352	0.012
	31232	0.297	0.01
	33222	0.233	0.009
	32223	0.217	0.01
	33312	0.206	0.01
	32313	0.19	0.009
	31132	0.371	0.011
	23332	0.117	0.009
	31323	0.203	0.01
	22333	0.101	0.009
	33311	0.292	0.01
	31231	0.383	0.011
	31131	0.457	0.012
	13332	0.216	0.011
	12333	0.2	0.011
	33122	0.307	0.01
	32123	0.291	0.01
	23331	0.203	0.01
	13331	0.302	0.012
	31313	0.295	0.01
	23232	0.236	0.009
	33221	0.319	0.009
	22233	0.22	0.01
	21333	0.206	0.01
	33121	0.393	0.01
	32322	0.217	0.011
	33212	0.325	0.01
	11333	0.305	0.011
	32213	0.309	0.011
	31223	0.322	0.01
	33112	0.399	0.011
	32113	0.383	0.011
	23132	0.31	0.01
	31123	0.396	0.01
	23323	0.142	0.009
	22133	0.294	0.01
	13232	0.335	0.01
	12233	0.319	0.011
	33211	0.411	0.01
	33111	0.485	0.011
	23231	0.322	0.009
	13132	0.409	0.012
	13323	0.241	0.011
	12133	0.393	0.012
	32222	0.336	0.011
	23131	0.396	0.011
	22332	0.22	0.009
	32321	0.303	0.011
	13231	0.421	0.011
	13131	0.495	0.013
	31213	0.414	0.011
	31113	0.488	0.011
	21233	0.325	0.01
	23223	0.261	0.01
	23313	0.234	0.01
	32312	0.309	0.01
	21133	0.399	0.011
	31322	0.322	0.011
	13313	0.333	0.011
	11233	0.424	0.011
	11133	0.498	0.012
	12332	0.319	0.01
	23123	0.335	0.01
	22232	0.339	0.01
	32311	0.395	0.011
	13223	0.36	0.01
	31321	0.408	0.011
	22331	0.306	0.01
	32122	0.41	0.011
	13123	0.434	0.011
	31312	0.414	0.01
	12331	0.405	0.012
	32221	0.422	0.011
	21332	0.325	0.009
	23322	0.261	0.01
	22323	0.245	0.009
	23213	0.353	0.011
	31311	0.5	0.011
	32212	0.428	0.012
	11332	0.424	0.01
	23113	0.427	0.011
	31222	0.441	0.011
	13213	0.452	0.011
	13113	0.526	0.012
	21331	0.411	0.01
	22132	0.413	0.011
	32121	0.496	0.012
	11331	0.51	0.012
	12232	0.438	0.011
	13322	0.36	0.01
	12323	0.344	0.01
	23222	0.38	0.01
	22231	0.425	0.011
	22223	0.364	0.011
	32112	0.502	0.012
	23321	0.347	0.01
	31122	0.515	0.011
	32211	0.514	0.011
	23312	0.353	0.01
	21232	0.444	0.01
	13321	0.446	0.012
	31221	0.527	0.011
	22313	0.337	0.009
	12132	0.512	0.012
	21323	0.35	0.009
	32111	0.588	0.012
	31121	0.601	0.012
	22131	0.499	0.011
	13312	0.452	0.01
	31212	0.533	0.011
	12313	0.436	0.01
	12231	0.524	0.012
	11323	0.449	0.01
	23311	0.439	0.01
	31112	0.607	0.012
	12131	0.598	0.013
	21132	0.518	0.011
	23122	0.454	0.011
	13311	0.538	0.011
	22123	0.438	0.01
	11232	0.543	0.01
	13222	0.479	0.01
	22322	0.364	0.011
	12223	0.463	0.01
	31211	0.619	0.011
	31111	0.693	0.012
	21313	0.442	0.009
	21231	0.53	0.01
	23221	0.466	0.01
	11132	0.617	0.011
	11313	0.541	0.01
	21131	0.604	0.011
	11231	0.629	0.011
	23212	0.472	0.011
	11131	0.703	0.012
	22213	0.456	0.011
	21223	0.469	0.01
	13122	0.553	0.011
	12123	0.537	0.011
	23121	0.54	0.011
	13221	0.565	0.011
	23112	0.546	0.012
	13121	0.639	0.012
	22113	0.53	0.011
	12322	0.463	0.011
	21123	0.543	0.01
	13212	0.571	0.011
	12213	0.555	0.011
	11223	0.568	0.01
	22321	0.45	0.012
	23211	0.558	0.011
	13112	0.645	0.012
	12113	0.629	0.012
	11123	0.642	0.01
	23111	0.632	0.012
	22312	0.456	0.01
	21322	0.469	0.011
	13211	0.657	0.012
	13111	0.731	0.013
	21213	0.561	0.011
	21113	0.635	0.011
	12321	0.549	0.012
	11213	0.66	0.011
	11113	0.734	0.011
	12312	0.555	0.01
	11322	0.568	0.01
	22311	0.542	0.011
	21321	0.555	0.011
	12311	0.641	0.011
	21312	0.561	0.01
	11321	0.654	0.012
	22222	0.505	0.011
	11312	0.66	0.01
	21311	0.647	0.01
	11311	0.746	0.011
	22122	0.579	0.01
	12222	0.604	0.01
	22221	0.591	0.01
	22212	0.597	0.011
	21222	0.61	0.011
	12122	0.678	0.01
	22121	0.665	0.01
	12221	0.69	0.01
	22112	0.671	0.011
	21122	0.684	0.01
	12212	0.696	0.01
	11222	0.709	0.01
	22211	0.683	0.01
	21221	0.696	0.01
	12121	0.764	0.01
	21212	0.702	0.011
	12112	0.77	0.01
	11122	0.783	0.01
	22111	0.757	0.009
	21121	0.77	0.01
	12211	0.782	0.01
	11221	0.795	0.01
	12111	0.856	0.01
	21112	0.776	0.011
	11121	0.869	0.01
	11212	0.801	0.01
	21211	0.788	0.01
	11112	0.875	0.01
	21111	0.862	0.009
	11211	0.887	0.009
	11111	1	0
